# Supplementary material for: Rice QTL hotspots related with seed grain size, shape, weight, and color based on genome wide association study and linkage mapping
Source: Sci Rep. 2025 Jul 1;15:21470. doi: 10.1038/s41598-025-05814-3 (PMC12218392; doi:10.1038/s41598-025-05814-3)
Supplement: Supplementary file 2 — Supplementary Information 2. [file 41598_2025_5814_MOESM2_ESM.xlsx]

## Sheet: Supp. Table 1
Supplementary Table 1. SNP significantly associated with seed grain characteristics (size, shape, weight, and color) in local rice accessions
Chromosome	SNP Marker	Position (bp)	P-Value	MAF	Model	Trait Category	Trait
1	S1_7953359	7953359	5.18377e-08	0.2075	SUPER	Color	HSV_mH
1	S1_26024507	26024507	6.73326e-09	0.125	FarmCPU	Color	Lab_ma
2	S2_7173635	7173635	1.96304e-08	0.1675	FarmCPU	Color	Lab_mb
2	S2_27682375	27682375	1.49257e-07	0.28	MLM	Color	HSV_mS
2	S2_27683806	27683806	1.49257e-07	0.28	MLM	Color	HSV_mS
2	S2_27790153	27790153	1.49257e-07	0.28	MLM	Color	HSV_mS
2	S2_28077199	28077199	1.49257e-07	0.28	MLM	Color	HSV_mS
3	S3_12014896	12014896	8.32014e-08	0.3	FarmCPU	Color	Lab_ma
3	S3_12014896	12014896	3.20372e-08	0.3	SUPER	Color	RGB_mB
3	S3_12014896	12014896	1.81831e-08	0.3	SUPER	Color	Lab_ma
3	S3_17370450	17370450	1.06371e-07	0.1025	MLM	Color	Lab_mb
3	S3_19553967	19553967	3.94843e-08	0.15	SUPER	Color	RGB_mG
3	S3_19553967	19553967	2.14838e-08	0.15	SUPER	Color	Lab_mL
3	S3_19553967	19553967	7.59176e-08	0.15	SUPER	Color	yCrCb_my
3	S3_19562452	19562452	1.69914e-08	0.0775	MLM	Color	Lab_mb
3	S3_19562452	19562452	2.54381e-08	0.0775	MLM	Color	yCrCb_mCb
3	S3_19562452	19562452	7.06234e-08	0.0775	GLM	Color	Lab_mb
3	S3_19562452	19562452	8.83079e-08	0.0775	GLM	Color	yCrCb_mCb
3	S3_19562452	19562452	2.24369e-08	0.0775	FarmCPU	Color	Lab_mb
3	S3_19562452	19562452	5.35784e-08	0.0775	FarmCPU	Color	yCrCb_mCb
3	S3_19562452	19562452	8.80673e-08	0.0775	BLINK	Color	Lab_mb
3	S3_19562452	19562452	2.82843e-10	0.0775	BLINK	Color	yCrCb_mCb
3	S3_25134653	25134653	4.3196e-10	0.125	FarmCPU	Color	Lab_mb
4	S4_657241	657241	7.5568e-08	0.1225	SUPER	Color	HSV_mH
4	S4_2632638	2632638	1.41144e-07	0.205	SUPER	Color	HSV_mH
4	S4_12011178	12011178	1.89901e-09	0.055	FarmCPU	Color	HSV_mS
5	S5_3280559	3280559	1.49257e-07	0.28	MLM	Color	HSV_mS
5	S5_6120088	6120088	3.22335e-08	0.075	SUPER	Color	Lab_ma
5	S5_7041808	7041808	5.20779e-08	0.075	FarmCPU	Color	HSV_mS
5	S5_21302020	21302020	1.64111e-09	0.1275	BLINK	Color	Lab_ma
5	S5_21429902	21429902	3.0043e-12	0.2925	BLINK	Color	yCrCB_mCr
5	S5_21429902	21429902	7.97898e-08	0.2925	SUPER	Color	Lab_ma
6	S6_1237775	1237775	7.9704e-08	0.255	MLM	Color	HSV_mS
6	S6_1237775	1237775	5.74711e-08	0.255	GLM	Color	HSV_mS
6	S6_1237775	1237775	6.71946e-08	0.255	FarmCPU	Color	HSV_mS
6	S6_1237775	1237775	3.06501e-10	0.255	FarmCPU	Color	Lab_ma
6	S6_5130057	5130057	1.17399e-07	0.0575	MLM	Color	Lab_mb
6	S6_5130057	5130057	7.77608e-08	0.0575	GLM	Color	Lab_mb
6	S6_5130057	5130057	1.11586e-07	0.0575	GLM	Color	yCrCb_mCb
6	S6_5130362	5130362	4.74534e-08	0.0525	MLM	Color	Lab_mb
6	S6_5130362	5130362	7.44878e-08	0.0525	MLM	Color	yCrCb_mCb
6	S6_5130362	5130362	6.16344e-08	0.0525	GLM	Color	Lab_mb
6	S6_5130362	5130362	9.25864e-08	0.0525	GLM	Color	yCrCb_mCb
6	S6_5130387	5130387	2.87609e-08	0.06	MLM	Color	Lab_mb
6	S6_5130387	5130387	4.85416e-08	0.06	MLM	Color	yCrCb_mCb
6	S6_5130387	5130387	6.26322e-08	0.06	GLM	Color	Lab_mb
6	S6_5130387	5130387	9.76218e-08	0.06	GLM	Color	yCrCb_mCb
6	S6_5169907	5169907	1.27863e-07	0.1125	GLM	Color	Lab_mb
6	S6_5169907	5169907	1.11772e-07	0.1125	GLM	Color	yCrCb_mCb
6	S6_5170049	5170049	4.74534e-08	0.0525	MLM	Color	Lab_mb
6	S6_5170049	5170049	7.44878e-08	0.0525	MLM	Color	yCrCb_mCb
6	S6_5170049	5170049	6.16344e-08	0.0525	GLM	Color	Lab_mb
6	S6_5170049	5170049	9.25864e-08	0.0525	GLM	Color	yCrCb_mCb
6	S6_22409413	22409413	2.83482e-08	0.18	FarmCPU	Color	yCrCb_mCb
7	S7_6124457	6124457	1.28457e-09	0.1525	MLM	Color	HSV_mH
7	S7_6124457	6124457	4.97902e-13	0.1525	MLM	Color	HSV_mS
7	S7_6124457	6124457	7.17818e-11	0.1525	MLM	Color	Lab_ma
7	S7_6124457	6124457	2.17149e-12	0.1525	MLM	Color	yCrCB_mCr
7	S7_6124457	6124457	3.6288e-10	0.1525	GLM	Color	HSV_mH
7	S7_6124457	6124457	1.57252e-13	0.1525	GLM	Color	HSV_mS
7	S7_6124457	6124457	2.43856e-11	0.1525	GLM	Color	Lab_ma
7	S7_6124457	6124457	8.0316e-13	0.1525	GLM	Color	yCrCB_mCr
7	S7_6124457	6124457	2.91009e-14	0.1525	FarmCPU	Color	HSV_mH
7	S7_6124457	6124457	7.90639e-10	0.1525	FarmCPU	Color	HSV_mS
7	S7_6124457	6124457	1.39636e-12	0.1525	FarmCPU	Color	Lab_ma
7	S7_6124457	6124457	2.0161e-13	0.1525	FarmCPU	Color	yCrCB_mCr
7	S7_6124457	6124457	3.09627e-15	0.1525	BLINK	Color	HSV_mH
7	S7_6124457	6124457	7.26033e-12	0.1525	BLINK	Color	HSV_mS
7	S7_6124457	6124457	6.65861e-10	0.1525	BLINK	Color	Lab_ma
7	S7_6124457	6124457	5.29442e-11	0.1525	BLINK	Color	yCrCB_mCr
7	S7_6124457	6124457	8.83677e-13	0.1525	SUPER	Color	HSV_mH
7	S7_6124457	6124457	6.99359e-15	0.1525	SUPER	Color	HSV_mS
7	S7_6124457	6124457	1.24805e-10	0.1525	SUPER	Color	Lab_ma
7	S7_6124457	6124457	1.05167e-10	0.1525	SUPER	Color	yCrCB_mCr
7	S7_6256880	6256880	1.39186e-08	0.0625	MLM	Color	HSV_mS
7	S7_6256880	6256880	4.45766e-08	0.0625	MLM	Color	Lab_ma
7	S7_6256880	6256880	4.66995e-08	0.0625	MLM	Color	yCrCB_mCr
7	S7_6256880	6256880	1.12068e-08	0.0625	GLM	Color	HSV_mS
7	S7_6256880	6256880	1.8695e-08	0.0625	GLM	Color	Lab_ma
7	S7_6256880	6256880	3.47492e-08	0.0625	GLM	Color	yCrCB_mCr
7	S7_6256880	6256880	5.11182e-08	0.0625	SUPER	Color	HSV_mS
7	S7_6256880	6256880	8.38814e-09	0.0625	SUPER	Color	Lab_ma
7	S7_6256880	6256880	1.53607e-08	0.0625	SUPER	Color	yCrCB_mCr
7	S7_6263187	6263187	1.30395e-07	0.085	MLM	Color	HSV_mS
7	S7_6284351	6284351	2.05304e-08	0.065	MLM	Color	HSV_mS
7	S7_6284351	6284351	1.01911e-07	0.065	MLM	Color	yCrCB_mCr
7	S7_6284351	6284351	1.5879e-08	0.065	GLM	Color	HSV_mS
7	S7_6284351	6284351	5.78214e-08	0.065	GLM	Color	Lab_ma
7	S7_6284351	6284351	6.9118e-08	0.065	GLM	Color	yCrCB_mCr
7	S7_6284351	6284351	1.78993e-08	0.065	SUPER	Color	HSV_mS
7	S7_6286270	6286270	1.00283e-08	0.06	MLM	Color	HSV_mS
7	S7_6286270	6286270	1.01958e-07	0.06	MLM	Color	yCrCB_mCr
7	S7_6286270	6286270	1.36453e-08	0.06	GLM	Color	HSV_mS
7	S7_6286270	6286270	9.83241e-08	0.06	GLM	Color	Lab_ma
7	S7_6286270	6286270	1.04397e-07	0.06	GLM	Color	yCrCB_mCr
7	S7_6286270	6286270	3.2654e-08	0.06	SUPER	Color	HSV_mS
7	S7_6303006	6303006	1.76551e-10	0.065	MLM	Color	HSV_mS
7	S7_6303006	6303006	1.33845e-08	0.065	MLM	Color	Lab_ma
7	S7_6303006	6303006	2.92433e-09	0.065	MLM	Color	yCrCB_mCr
7	S7_6303006	6303006	1.49433e-10	0.065	GLM	Color	HSV_mS
7	S7_6303006	6303006	5.55203e-09	0.065	GLM	Color	Lab_ma
7	S7_6303006	6303006	2.11635e-09	0.065	GLM	Color	yCrCB_mCr
7	S7_6303006	6303006	1.31431e-07	0.065	SUPER	Color	HSV_mH
7	S7_6303006	6303006	4.67845e-10	0.065	SUPER	Color	HSV_mS
7	S7_6303006	6303006	8.63105e-10	0.065	SUPER	Color	Lab_ma
7	S7_6303006	6303006	1.38881e-10	0.065	SUPER	Color	yCrCB_mCr
7	S7_6306333	6306333	2.08058e-08	0.0575	MLM	Color	HSV_mS
7	S7_6306333	6306333	9.38077e-08	0.0575	MLM	Color	Lab_ma
7	S7_6306333	6306333	1.50667e-08	0.0575	GLM	Color	HSV_mS
7	S7_6306333	6306333	3.10203e-08	0.0575	GLM	Color	Lab_ma
7	S7_6306333	6306333	9.73853e-08	0.0575	GLM	Color	yCrCB_mCr
7	S7_6306333	6306333	9.90638e-14	0.0575	BLINK	Color	RGB_mB
7	S7_6309117	6309117	5.29449e-08	0.07	MLM	Color	HSV_mS
7	S7_6309117	6309117	4.08896e-08	0.07	GLM	Color	HSV_mS
7	S7_6309117	6309117	1.15892e-07	0.07	GLM	Color	Lab_ma
7	S7_6309120	6309120	3.22941e-08	0.0675	MLM	Color	HSV_mS
7	S7_6309120	6309120	2.84011e-08	0.0675	GLM	Color	HSV_mS
7	S7_6309120	6309120	7.56551e-08	0.0675	GLM	Color	Lab_ma
7	S7_6309120	6309120	1.16072e-07	0.0675	GLM	Color	yCrCB_mCr
7	S7_6309120	6309120	5.1849e-08	0.0675	SUPER	Color	HSV_mS
7	S7_6309637	6309637	1.5024e-10	0.055	MLM	Color	HSV_mS
7	S7_6309637	6309637	3.63096e-09	0.055	MLM	Color	Lab_ma
7	S7_6309637	6309637	1.38707e-09	0.055	MLM	Color	yCrCB_mCr
7	S7_6309637	6309637	1.38231e-10	0.055	GLM	Color	HSV_mS
7	S7_6309637	6309637	1.77405e-09	0.055	GLM	Color	Lab_ma
7	S7_6309637	6309637	1.15513e-09	0.055	GLM	Color	yCrCB_mCr
7	S7_6309637	6309637	3.39813e-10	0.055	BLINK	Color	yCrCB_mCr
7	S7_6309637	6309637	2.08673e-08	0.055	SUPER	Color	HSV_mH
7	S7_6309637	6309637	4.74895e-10	0.055	SUPER	Color	HSV_mS
7	S7_6309637	6309637	3.02269e-10	0.055	SUPER	Color	Lab_ma
7	S7_6309637	6309637	1.08546e-10	0.055	SUPER	Color	yCrCB_mCr
7	S7_6309688	6309688	8.97068e-10	0.06	MLM	Color	HSV_mS
7	S7_6309688	6309688	2.4187e-08	0.06	MLM	Color	Lab_ma
7	S7_6309688	6309688	6.6635e-09	0.06	MLM	Color	yCrCB_mCr
7	S7_6309688	6309688	7.33512e-10	0.06	GLM	Color	HSV_mS
7	S7_6309688	6309688	1.13142e-08	0.06	GLM	Color	Lab_ma
7	S7_6309688	6309688	5.11233e-09	0.06	GLM	Color	yCrCB_mCr
7	S7_6309688	6309688	3.23774e-08	0.06	SUPER	Color	HSV_mH
7	S7_6309688	6309688	5.3382e-09	0.06	SUPER	Color	HSV_mS
7	S7_6309688	6309688	7.58976e-09	0.06	SUPER	Color	Lab_ma
7	S7_6309688	6309688	1.77862e-09	0.06	SUPER	Color	yCrCB_mCr
7	S7_6341687	6341687	1.14837e-07	0.0575	GLM	Color	HSV_mS
7	S7_6379474	6379474	7.7659e-09	0.055	MLM	Color	HSV_mS
7	S7_6379474	6379474	5.43546e-08	0.055	MLM	Color	yCrCB_mCr
7	S7_6379474	6379474	4.89375e-09	0.055	GLM	Color	HSV_mS
7	S7_6379474	6379474	1.05429e-07	0.055	GLM	Color	Lab_ma
7	S7_6379474	6379474	3.816e-08	0.055	GLM	Color	yCrCB_mCr
7	S7_6379474	6379474	8.41005e-12	0.055	SUPER	Color	HSV_mH
7	S7_6460411	6460411	7.9704e-08	0.255	MLM	Color	HSV_mS
7	S7_6460411	6460411	5.74711e-08	0.255	GLM	Color	HSV_mS
7	S7_6465476	6465476	1.20549e-07	0.2575	GLM	Color	HSV_mS
7	S7_7993925	7993925	4.03363e-12	0.1	BLINK	Color	yCrCb_mCb
7	S7_9046758	9046758	1.06573e-07	0.4775	GLM	Color	Lab_mb
7	S7_9046758	9046758	1.19216e-07	0.4775	GLM	Color	yCrCb_mCb
7	S7_9046758	9046758	2.998e-10	0.4775	FarmCPU	Color	Lab_mb
7	S7_9046758	9046758	1.98851e-09	0.4775	FarmCPU	Color	yCrCb_mCb
7	S7_9046758	9046758	2.42435e-09	0.4775	BLINK	Color	Lab_mb
7	S7_9046758	9046758	1.26315e-07	0.4775	SUPER	Color	Lab_mb
8	S8_5153715	5153715	8.00178e-08	0.1175	SUPER	Color	HSV_mH
8	S8_13069341	13069341	8.50434e-08	0.1125	BLINK	Color	RGB_mB
8	S8_23227297	23227297	2.22132e-08	0.19	SUPER	Color	HSV_mH
8	S8_28412195	28412195	2.93916e-10	0.105	FarmCPU	Color	yCrCB_mCr
8	S8_28412195	28412195	5.35367e-09	0.105	BLINK	Color	yCrCB_mCr
9	S9_1318946	1318946	2.70697e-08	0.2875	MLM	Color	Lab_mb
9	S9_1318946	1318946	8.96641e-08	0.2875	MLM	Color	yCrCb_mCb
9	S9_1318946	1318946	2.76612e-12	0.2875	FarmCPU	Color	Lab_mb
9	S9_1318946	1318946	7.10434e-11	0.2875	FarmCPU	Color	yCrCb_mCb
9	S9_1318946	1318946	4.23965e-12	0.2875	BLINK	Color	Lab_mb
9	S9_3782208	3782208	1.67766e-08	0.13	BLINK	Color	yCrCB_mCr
9	S9_4859576	4859576	5.90255e-11	0.0775	BLINK	Color	Lab_ma
9	S9_14444085	14444085	2.30964e-15	0.2225	FarmCPU	Color	yCrCB_mCr
10	S10_274652	274652	9.5522e-09	0.095	BLINK	Color	RGB_mR
10	S10_274652	274652	1.24523e-08	0.095	BLINK	Color	HSV_mV
10	S10_3214110	3214110	2.04025e-08	0.19	SUPER	Color	HSV_mH
10	S10_5129137	5129137	8.43048e-08	0.07	BLINK	Color	Lab_ma
10	S10_5129137	5129137	7.67019e-08	0.07	SUPER	Color	Lab_ma
11	S11_16248607	16248607	3.65771e-09	0.2275	BLINK	Color	HSV_mH
11	S11_16248607	16248607	1.2302e-08	0.2275	SUPER	Color	HSV_mH
11	S11_26041136	26041136	5.54453e-08	0.0675	FarmCPU	Color	yCrCb_mCb
11	S11_28005485	28005485	7.50521e-08	0.0825	FarmCPU	Color	Lab_mb
11	S11_28005485	28005485	1.14455e-07	0.0825	BLINK	Color	Lab_mb
12	S12_7673519	7673519	7.51449e-08	0.0625	FarmCPU	Color	yCrCB_mCr
12	S12_8401861	8401861	2.22927e-10	0.1225	FarmCPU	Color	Lab_mb
12	S12_8401861	8401861	1.34702e-09	0.1225	BLINK	Color	Lab_mb
12	S12_8401861	8401861	1.74173e-11	0.1225	BLINK	Color	yCrCb_mCb
12	S12_10147036	10147036	1.02769e-08	0.1075	FarmCPU	Color	HSV_mH
12	S12_10194711	10194711	2.29117e-08	0.17	SUPER	Color	HSV_mH
12	S12_10684140	10684140	1.14071e-08	0.3125	SUPER	Color	Lab_ma
12	S12_10684140	10684140	3.83998e-08	0.3125	SUPER	Color	yCrCB_mCr
12	S12_11695124	11695124	1.79929e-08	0.195	SUPER	Color	HSV_mH
12	S12_15727466	15727466	8.10373e-08	0.16	SUPER	Color	HSV_mH
1	S1_2816329	2816329	4.58202e-10	0.48731	FarmCPU	Shape	Circularity_Unhulled
1	S1_16146335	16146335	1.30299e-07	0.203046	FarmCPU	Shape	Circularity_Unhulled
1	S1_18037480	18037480	7.43062e-09	0.175	BLINK	Shape	Roundness_Hulled
1	S1_23288515	23288515	4.49832e-10	0.365	FarmCPU	Shape	Circularity_Hulled
1	S1_23288515	23288515	5.36875e-08	0.365	BLINK	Shape	Roundness_Hulled
1	S1_35531809	35531809	5.7408e-08	0.075	MLM	Shape	Roundness_Hulled
1	S1_38470008	38470008	5.33898e-08	0.195	GLM	Shape	Circularity_Hulled
1	S1_38470016	38470016	1.57202e-08	0.2025	MLM	Shape	Circularity_Hulled
1	S1_38470016	38470016	1.45673e-09	0.2025	GLM	Shape	Circularity_Hulled
1	S1_38470016	38470016	1.13134e-07	0.2025	GLM	Shape	Roundness_Hulled
1	S1_38470016	38470016	6.08748e-09	0.2025	SUPER	Shape	Roundness_Hulled
1	S1_38470053	38470053	9.54885e-08	0.2025	MLM	Shape	Circularity_Hulled
1	S1_38470053	38470053	1.02535e-08	0.2025	GLM	Shape	Circularity_Hulled
1	S1_38470053	38470053	2.12245e-08	0.2025	SUPER	Shape	Roundness_Hulled
3	S3_6671904	6671904	7.45617e-08	0.428934	FarmCPU	Shape	Roundness_Unhulled
3	S3_6671904	6671904	1.21848e-07	0.428934	BLINK	Shape	Roundness_Unhulled
3	S3_16679789	16679789	4.73578e-08	0.2125	GLM	Shape	Circularity_Hulled
3	S3_16679789	16679789	9.73826e-08	0.2125	SUPER	Shape	Roundness_Hulled
3	S3_16712961	16712961	4.09486e-08	0.2775	GLM	Shape	Circularity_Hulled
3	S3_16712961	16712961	8.30483e-08	0.2775	SUPER	Shape	Roundness_Hulled
3	S3_16721685	16721685	1.8068e-08	0.2825	MLM	Shape	Circularity_Hulled
3	S3_16721685	16721685	1.08329e-07	0.2825	MLM	Shape	Roundness_Hulled
3	S3_16721685	16721685	1.70937e-08	0.2825	GLM	Shape	Circularity_Hulled
3	S3_16721685	16721685	8.38918e-09	0.2825	SUPER	Shape	Roundness_Hulled
3	S3_16722054	16722054	5.08482e-09	0.2875	MLM	Shape	Circularity_Hulled
3	S3_16722054	16722054	3.15983e-08	0.2875	MLM	Shape	Roundness_Hulled
3	S3_16722054	16722054	1.04995e-08	0.2875	GLM	Shape	Circularity_Hulled
3	S3_16722054	16722054	1.0148e-07	0.2875	GLM	Shape	Roundness_Hulled
3	S3_16722054	16722054	1.15459e-08	0.2875	SUPER	Shape	Roundness_Hulled
3	S3_16722235	16722235	9.91944e-08	0.2725	MLM	Shape	Circularity_Hulled
3	S3_16722781	16722781	1.04056e-07	0.2775	GLM	Shape	Circularity_Hulled
3	S3_16723173	16723173	5.46539e-08	0.215	MLM	Shape	Circularity_Hulled
3	S3_16723173	16723173	1.25653e-08	0.215	GLM	Shape	Circularity_Hulled
3	S3_16723173	16723173	1.29971e-07	0.215	GLM	Shape	Roundness_Hulled
3	S3_16723173	16723173	8.25562e-08	0.215	SUPER	Shape	Roundness_Hulled
3	S3_16723517	16723517	2.42348e-08	0.2625	MLM	Shape	Circularity_Hulled
3	S3_16723517	16723517	4.37985e-09	0.2625	GLM	Shape	Circularity_Hulled
3	S3_16723517	16723517	7.19733e-08	0.2625	GLM	Shape	Roundness_Hulled
3	S3_16723517	16723517	2.85167e-08	0.2625	SUPER	Shape	Roundness_Hulled
3	S3_16723749	16723749	8.72133e-08	0.28	MLM	Shape	Circularity_Hulled
3	S3_16723749	16723749	2.18457e-08	0.28	GLM	Shape	Circularity_Hulled
3	S3_16723749	16723749	3.85061e-08	0.28	SUPER	Shape	Roundness_Hulled
3	S3_16820272	16820272	6.88658e-08	0.405	GLM	Shape	Circularity_Hulled
3	S3_16820272	16820272	5.74735e-08	0.405	SUPER	Shape	Roundness_Hulled
3	S3_16820788	16820788	1.04345e-07	0.4025	MLM	Shape	Circularity_Hulled
3	S3_16820788	16820788	6.42123e-08	0.4025	GLM	Shape	Circularity_Hulled
3	S3_16820788	16820788	6.53305e-08	0.4025	SUPER	Shape	Roundness_Hulled
3	S3_16820936	16820936	1.17966e-07	0.405	GLM	Shape	Circularity_Hulled
3	S3_16820936	16820936	1.23012e-07	0.405	SUPER	Shape	Roundness_Hulled
3	S3_16821267	16821267	1.04345e-07	0.4025	MLM	Shape	Circularity_Hulled
3	S3_16821267	16821267	6.42123e-08	0.4025	GLM	Shape	Circularity_Hulled
3	S3_16821267	16821267	6.53305e-08	0.4025	SUPER	Shape	Roundness_Hulled
3	S3_16821385	16821385	2.26183e-08	0.2275	GLM	Shape	Circularity_Hulled
3	S3_16821385	16821385	4.22112e-08	0.2275	SUPER	Shape	Roundness_Hulled
3	S3_16822183	16822183	1.04345e-07	0.4025	MLM	Shape	Circularity_Hulled
3	S3_16822183	16822183	6.42123e-08	0.4025	GLM	Shape	Circularity_Hulled
3	S3_16822183	16822183	6.53305e-08	0.4025	SUPER	Shape	Roundness_Hulled
3	S3_16822258	16822258	1.20648e-07	0.4125	SUPER	Shape	Roundness_Hulled
3	S3_16822643	16822643	1.29546e-07	0.4175	GLM	Shape	Circularity_Hulled
3	S3_16822643	16822643	8.11834e-08	0.4175	SUPER	Shape	Roundness_Hulled
3	S3_16822862	16822862	5.36441e-08	0.4	MLM	Shape	Circularity_Hulled
3	S3_16822862	16822862	2.67427e-08	0.4	GLM	Shape	Circularity_Hulled
3	S3_16823097	16823097	4.82127e-08	0.415	MLM	Shape	Circularity_Hulled
3	S3_16823097	16823097	4.20146e-08	0.415	GLM	Shape	Circularity_Hulled
3	S3_16823097	16823097	3.11252e-08	0.415	SUPER	Shape	Roundness_Hulled
3	S3_16823800	16823800	1.43502e-07	0.4075	SUPER	Shape	Roundness_Hulled
3	S3_16824556	16824556	4.68178e-08	0.2375	GLM	Shape	Circularity_Hulled
3	S3_16825250	16825250	2.7876e-09	0.4175	MLM	Shape	Circularity_Hulled
3	S3_16825250	16825250	1.68184e-08	0.4175	MLM	Shape	Roundness_Hulled
3	S3_16825250	16825250	1.95905e-09	0.4175	GLM	Shape	Circularity_Hulled
3	S3_16825250	16825250	2.10736e-08	0.4175	GLM	Shape	Roundness_Hulled
3	S3_16825250	16825250	7.2896e-10	0.4175	SUPER	Shape	Roundness_Hulled
3	S3_16827051	16827051	5.4476e-08	0.4	MLM	Shape	Circularity_Hulled
3	S3_16827051	16827051	2.61648e-08	0.4	GLM	Shape	Circularity_Hulled
3	S3_16828543	16828543	4.69921e-08	0.4275	MLM	Shape	Circularity_Hulled
3	S3_16828543	16828543	3.65775e-08	0.4275	GLM	Shape	Circularity_Hulled
3	S3_16828543	16828543	6.48082e-08	0.4275	SUPER	Shape	Roundness_Hulled
3	S3_16829017	16829017	1.04345e-07	0.4025	MLM	Shape	Circularity_Hulled
3	S3_16829017	16829017	6.42123e-08	0.4025	GLM	Shape	Circularity_Hulled
3	S3_16829017	16829017	6.53305e-08	0.4025	SUPER	Shape	Roundness_Hulled
3	S3_16830248	16830248	1.14227e-08	0.215	GLM	Shape	Circularity_Hulled
3	S3_16830248	16830248	1.12681e-08	0.215	SUPER	Shape	Roundness_Hulled
3	S3_16843548	16843548	1.71628e-08	0.2425	GLM	Shape	Circularity_Hulled
3	S3_16843548	16843548	2.40522e-08	0.2425	SUPER	Shape	Roundness_Hulled
3	S3_16843553	16843553	8.46013e-08	0.25	MLM	Shape	Circularity_Hulled
3	S3_16843553	16843553	1.66108e-08	0.25	GLM	Shape	Circularity_Hulled
3	S3_16843553	16843553	7.21648e-08	0.25	SUPER	Shape	Roundness_Hulled
3	S3_16844679	16844679	1.37304e-07	0.25	MLM	Shape	Circularity_Hulled
3	S3_16844679	16844679	6.83762e-08	0.25	GLM	Shape	Circularity_Hulled
3	S3_16855677	16855677	3.47532e-08	0.255	GLM	Shape	Circularity_Hulled
3	S3_16855711	16855711	3.77341e-08	0.24	GLM	Shape	Circularity_Hulled
3	S3_16855711	16855711	9.01143e-08	0.24	SUPER	Shape	Roundness_Hulled
3	S3_16873885	16873885	8.85995e-08	0.2725	GLM	Shape	Circularity_Hulled
3	S3_16874282	16874282	3.64426e-08	0.275	GLM	Shape	Circularity_Hulled
3	S3_16874282	16874282	8.45875e-08	0.275	SUPER	Shape	Roundness_Hulled
3	S3_16874596	16874596	2.23456e-08	0.265	GLM	Shape	Circularity_Hulled
3	S3_16874596	16874596	2.83407e-08	0.265	SUPER	Shape	Roundness_Hulled
3	S3_16874600	16874600	1.45149e-08	0.265	GLM	Shape	Circularity_Hulled
3	S3_16874600	16874600	1.13006e-07	0.265	GLM	Shape	Roundness_Hulled
3	S3_16874600	16874600	9.72444e-08	0.266497	SUPER	Shape	Circularity_Unhulled
3	S3_16874600	16874600	1.52938e-08	0.265	SUPER	Shape	Roundness_Hulled
3	S3_16874693	16874693	1.15125e-07	0.2325	GLM	Shape	Circularity_Hulled
3	S3_16876581	16876581	1.29955e-07	0.2175	GLM	Shape	Circularity_Hulled
3	S3_16876631	16876631	1.16583e-07	0.2175	GLM	Shape	Circularity_Hulled
3	S3_16876984	16876984	9.32234e-08	0.22	GLM	Shape	Circularity_Hulled
3	S3_16879808	16879808	5.98161e-08	0.21	GLM	Shape	Circularity_Hulled
3	S3_16879808	16879808	7.25864e-08	0.21	SUPER	Shape	Roundness_Hulled
3	S3_16879811	16879811	5.60857e-08	0.215	GLM	Shape	Circularity_Hulled
3	S3_16879811	16879811	1.43339e-07	0.215	SUPER	Shape	Roundness_Hulled
3	S3_16897375	16897375	4.82425e-08	0.295	GLM	Shape	Circularity_Hulled
3	S3_16897375	16897375	1.06374e-07	0.295	SUPER	Shape	Roundness_Hulled
3	S3_16897570	16897570	1.14752e-07	0.426396	GLM	Shape	Roundness_Unhulled
3	S3_16897570	16897570	1.6868e-08	0.425	GLM	Shape	Circularity_Hulled
3	S3_16897570	16897570	7.30186e-08	0.425	GLM	Shape	Roundness_Hulled
3	S3_16897605	16897605	3.59663e-08	0.225	MLM	Shape	Circularity_Hulled
3	S3_16897605	16897605	4.06033e-08	0.225	GLM	Shape	Circularity_Hulled
3	S3_16897605	16897605	1.24758e-07	0.225	SUPER	Shape	Roundness_Hulled
3	S3_16898104	16898104	1.14789e-07	0.195	MLM	Shape	Circularity_Hulled
3	S3_16898104	16898104	2.25596e-08	0.195	GLM	Shape	Circularity_Hulled
3	S3_16898104	16898104	9.21806e-08	0.195	SUPER	Shape	Roundness_Hulled
3	S3_16898922	16898922	1.23028e-07	0.4275	MLM	Shape	Circularity_Hulled
3	S3_16898922	16898922	9.67134e-08	0.428934	GLM	Shape	Circularity_Unhulled
3	S3_16898922	16898922	2.80637e-08	0.428934	GLM	Shape	Roundness_Unhulled
3	S3_16898922	16898922	2.10467e-09	0.4275	GLM	Shape	Circularity_Hulled
3	S3_16898922	16898922	1.45542e-08	0.4275	GLM	Shape	Roundness_Hulled
3	S3_16898922	16898922	4.11391e-08	0.4275	SUPER	Shape	Roundness_Hulled
3	S3_16898998	16898998	3.34066e-08	0.2375	MLM	Shape	Circularity_Hulled
3	S3_16898998	16898998	1.25795e-07	0.2375	MLM	Shape	Roundness_Hulled
3	S3_16898998	16898998	1.78611e-08	0.2375	GLM	Shape	Circularity_Hulled
3	S3_16898998	16898998	1.32175e-07	0.2375	GLM	Shape	Roundness_Hulled
3	S3_16898998	16898998	1.83693e-08	0.2375	SUPER	Shape	Roundness_Hulled
3	S3_16899315	16899315	5.00358e-08	0.4325	MLM	Shape	Circularity_Hulled
3	S3_16899315	16899315	7.01145e-08	0.43401	GLM	Shape	Circularity_Unhulled
3	S3_16899315	16899315	2.23971e-08	0.43401	GLM	Shape	Roundness_Unhulled
3	S3_16899315	16899315	3.09699e-09	0.4325	GLM	Shape	Circularity_Hulled
3	S3_16899315	16899315	7.85733e-09	0.4325	GLM	Shape	Roundness_Hulled
3	S3_16899315	16899315	7.07783e-16	0.4325	FarmCPU	Shape	Roundness_Hulled
3	S3_16899315	16899315	3.83438e-09	0.4325	SUPER	Shape	Roundness_Hulled
3	S3_16899565	16899565	1.3612e-07	0.428934	MLM	Shape	Circularity_Unhulled
3	S3_16899565	16899565	1.08543e-07	0.428934	MLM	Shape	Roundness_Unhulled
3	S3_16899565	16899565	3.90091e-08	0.4275	MLM	Shape	Circularity_Hulled
3	S3_16899565	16899565	1.57598e-08	0.428934	GLM	Shape	Circularity_Unhulled
3	S3_16899565	16899565	5.99508e-09	0.428934	GLM	Shape	Roundness_Unhulled
3	S3_16899565	16899565	1.23549e-09	0.4275	GLM	Shape	Circularity_Hulled
3	S3_16899565	16899565	1.04548e-08	0.4275	GLM	Shape	Roundness_Hulled
3	S3_16899565	16899565	1.08429e-14	0.428934	FarmCPU	Shape	Circularity_Unhulled
3	S3_16899565	16899565	4.34393e-10	0.428934	FarmCPU	Shape	Roundness_Unhulled
3	S3_16899565	16899565	3.69945e-13	0.428934	BLINK	Shape	Circularity_Unhulled
3	S3_16899565	16899565	1.83411e-08	0.4275	SUPER	Shape	Roundness_Hulled
3	S3_16899619	16899619	2.81352e-08	0.2225	MLM	Shape	Circularity_Hulled
3	S3_16899619	16899619	7.58254e-08	0.2225	GLM	Shape	Circularity_Hulled
3	S3_16899851	16899851	2.92131e-08	0.4625	GLM	Shape	Circularity_Hulled
3	S3_16899851	16899851	3.18543e-08	0.4625	SUPER	Shape	Roundness_Hulled
3	S3_16900155	16900155	4.90686e-08	0.245	MLM	Shape	Circularity_Hulled
3	S3_16900155	16900155	9.12723e-08	0.245	GLM	Shape	Circularity_Hulled
3	S3_16900205	16900205	2.89597e-08	0.2375	MLM	Shape	Circularity_Hulled
3	S3_16900205	16900205	1.57239e-08	0.2375	GLM	Shape	Circularity_Hulled
3	S3_16900205	16900205	1.29281e-07	0.2375	GLM	Shape	Roundness_Hulled
3	S3_16900205	16900205	3.44536e-08	0.2375	SUPER	Shape	Roundness_Hulled
3	S3_16900244	16900244	2.93717e-08	0.2325	MLM	Shape	Circularity_Hulled
3	S3_16900244	16900244	1.66912e-08	0.2325	GLM	Shape	Circularity_Hulled
3	S3_16900244	16900244	1.47478e-07	0.2325	GLM	Shape	Roundness_Hulled
3	S3_16900244	16900244	4.21072e-08	0.2325	SUPER	Shape	Roundness_Hulled
3	S3_16900349	16900349	1.08956e-07	0.423858	GLM	Shape	Roundness_Unhulled
3	S3_16900349	16900349	5.85596e-08	0.4225	GLM	Shape	Circularity_Hulled
3	S3_16900405	16900405	9.15016e-08	0.428934	GLM	Shape	Roundness_Unhulled
3	S3_16900405	16900405	1.94449e-08	0.4275	GLM	Shape	Circularity_Hulled
3	S3_16900405	16900405	4.27031e-08	0.4275	GLM	Shape	Roundness_Hulled
3	S3_16900747	16900747	1.09258e-07	0.235	MLM	Shape	Circularity_Hulled
3	S3_16901169	16901169	4.05262e-08	0.215	GLM	Shape	Circularity_Hulled
3	S3_16901169	16901169	4.39865e-08	0.215	SUPER	Shape	Roundness_Hulled
3	S3_16901235	16901235	1.40534e-08	0.2025	MLM	Shape	Circularity_Hulled
3	S3_16901235	16901235	2.98994e-08	0.2025	GLM	Shape	Circularity_Hulled
3	S3_16901907	16901907	1.37124e-07	0.1875	GLM	Shape	Circularity_Hulled
3	S3_16904571	16904571	1.42304e-07	0.265	SUPER	Shape	Roundness_Hulled
3	S3_16905581	16905581	4.74867e-08	0.1775	GLM	Shape	Circularity_Hulled
3	S3_16905581	16905581	8.34313e-08	0.1775	SUPER	Shape	Roundness_Hulled
3	S3_16905862	16905862	7.82455e-08	0.2125	GLM	Shape	Circularity_Hulled
3	S3_16905862	16905862	5.94464e-08	0.2125	SUPER	Shape	Roundness_Hulled
3	S3_16906918	16906918	5.89273e-09	0.225	GLM	Shape	Circularity_Hulled
3	S3_16906918	16906918	4.21307e-08	0.225	GLM	Shape	Roundness_Hulled
3	S3_16906918	16906918	4.21654e-09	0.225	SUPER	Shape	Roundness_Hulled
3	S3_16907954	16907954	2.90675e-08	0.265	MLM	Shape	Circularity_Hulled
3	S3_16907954	16907954	2.40561e-08	0.265	GLM	Shape	Circularity_Hulled
3	S3_16907954	16907954	7.31146e-08	0.265	SUPER	Shape	Roundness_Hulled
3	S3_16908694	16908694	2.84913e-08	0.24	MLM	Shape	Circularity_Hulled
3	S3_16908694	16908694	1.34368e-07	0.24	MLM	Shape	Roundness_Hulled
3	S3_16908694	16908694	2.51928e-08	0.24	GLM	Shape	Circularity_Hulled
3	S3_16908694	16908694	7.38753e-08	0.24	SUPER	Shape	Roundness_Hulled
3	S3_16908739	16908739	3.10098e-08	0.2375	GLM	Shape	Circularity_Hulled
3	S3_16908739	16908739	6.39308e-08	0.238579	SUPER	Shape	Circularity_Unhulled
3	S3_16909079	16909079	1.45254e-08	0.2375	MLM	Shape	Circularity_Hulled
3	S3_16909079	16909079	1.06096e-07	0.2375	MLM	Shape	Roundness_Hulled
3	S3_16909079	16909079	1.31894e-08	0.2375	GLM	Shape	Circularity_Hulled
3	S3_16909079	16909079	1.31672e-07	0.2375	GLM	Shape	Roundness_Hulled
3	S3_16909079	16909079	3.4087e-08	0.2375	SUPER	Shape	Roundness_Hulled
3	S3_16909717	16909717	1.96495e-08	0.285	GLM	Shape	Circularity_Hulled
3	S3_16909717	16909717	9.25187e-09	0.285	SUPER	Shape	Roundness_Hulled
3	S3_16909885	16909885	5.1042e-08	0.23	GLM	Shape	Circularity_Hulled
3	S3_16909885	16909885	1.27377e-07	0.23	SUPER	Shape	Roundness_Hulled
3	S3_16910258	16910258	7.64532e-08	0.225	GLM	Shape	Circularity_Hulled
3	S3_16910608	16910608	8.04915e-08	0.2575	GLM	Shape	Circularity_Hulled
3	S3_16910750	16910750	1.05462e-07	0.2375	MLM	Shape	Circularity_Hulled
3	S3_16910750	16910750	4.11954e-08	0.2375	GLM	Shape	Circularity_Hulled
3	S3_16910750	16910750	7.30727e-08	0.2375	SUPER	Shape	Roundness_Hulled
3	S3_16911902	16911902	1.11582e-07	0.275	GLM	Shape	Circularity_Hulled
3	S3_16911902	16911902	9.28958e-08	0.275	SUPER	Shape	Roundness_Hulled
3	S3_16912084	16912084	1.79799e-08	0.235	MLM	Shape	Circularity_Hulled
3	S3_16912084	16912084	1.23933e-07	0.235	MLM	Shape	Roundness_Hulled
3	S3_16912084	16912084	1.12572e-08	0.235	GLM	Shape	Circularity_Hulled
3	S3_16912084	16912084	1.07266e-07	0.235	GLM	Shape	Roundness_Hulled
3	S3_16912084	16912084	2.85263e-08	0.235	SUPER	Shape	Roundness_Hulled
3	S3_16912463	16912463	1.37808e-07	0.32	GLM	Shape	Circularity_Hulled
3	S3_16912463	16912463	6.86688e-08	0.32	SUPER	Shape	Roundness_Hulled
3	S3_16912787	16912787	1.20945e-07	0.215	GLM	Shape	Circularity_Hulled
3	S3_16913725	16913725	3.35724e-08	0.4175	MLM	Shape	Circularity_Hulled
3	S3_16913725	16913725	8.18487e-10	0.4175	GLM	Shape	Circularity_Hulled
3	S3_16913725	16913725	1.06464e-08	0.4175	GLM	Shape	Roundness_Hulled
3	S3_16913725	16913725	1.09058e-17	0.4175	FarmCPU	Shape	Circularity_Hulled
3	S3_16913725	16913725	3.10068e-16	0.4175	BLINK	Shape	Circularity_Hulled
3	S3_16913725	16913725	2.77909e-09	0.4175	BLINK	Shape	Roundness_Hulled
3	S3_16913725	16913725	5.36727e-10	0.4175	SUPER	Shape	Roundness_Hulled
3	S3_16999135	16999135	9.74869e-08	0.275	MLM	Shape	Circularity_Hulled
3	S3_16999135	16999135	7.72601e-09	0.275	GLM	Shape	Circularity_Hulled
3	S3_16999135	16999135	1.18254e-08	0.275	SUPER	Shape	Roundness_Hulled
5	S5_4351814	4351814	4.13505e-08	0.2275	FarmCPU	Shape	Circularity_Hulled
5	S5_4351814	4351814	4.728e-10	0.2275	BLINK	Shape	Roundness_Hulled
5	S5_5190055	5190055	1.21639e-07	0.0675	SUPER	Shape	Roundness_Hulled
5	S5_5324859	5324859	4.97753e-12	0.085	FarmCPU	Shape	Circularity_Hulled
5	S5_5324859	5324859	7.71615e-10	0.085	FarmCPU	Shape	Roundness_Hulled
5	S5_5324859	5324859	9.98765e-09	0.085	BLINK	Shape	Circularity_Hulled
5	S5_5324859	5324859	1.77493e-10	0.085	BLINK	Shape	Roundness_Hulled
5	S5_5324859	5324859	7.75737e-08	0.085	SUPER	Shape	Roundness_Hulled
5	S5_5351720	5351720	7.15639e-08	0.0825	MLM	Shape	Roundness_Hulled
5	S5_5351720	5351720	7.63759e-08	0.0825	SUPER	Shape	Roundness_Hulled
5	S5_5504447	5504447	1.39332e-07	0.164975	BLINK	Shape	Roundness_Unhulled
5	S5_13997873	13997873	2.74432e-08	0.1	FarmCPU	Shape	Circularity_Hulled
5	S5_13997873	13997873	7.77541e-10	0.1	BLINK	Shape	Circularity_Hulled
5	S5_18153741	18153741	1.17387e-09	0.1175	FarmCPU	Shape	Circularity_Hulled
6	S6_14837297	14837297	1.06694e-08	0.205	GLM	Shape	Circularity_Hulled
6	S6_14837297	14837297	1.83859e-08	0.205	SUPER	Shape	Roundness_Hulled
6	S6_14837330	14837330	7.91897e-09	0.21	GLM	Shape	Circularity_Hulled
6	S6_14837330	14837330	3.47806e-08	0.21	SUPER	Shape	Roundness_Hulled
6	S6_14837641	14837641	9.05308e-08	0.2125	GLM	Shape	Circularity_Hulled
6	S6_14839444	14839444	7.22897e-08	0.2275	GLM	Shape	Circularity_Hulled
6	S6_14839736	14839736	1.05531e-08	0.1825	GLM	Shape	Circularity_Hulled
6	S6_14839736	14839736	5.55651e-08	0.1825	SUPER	Shape	Roundness_Hulled
6	S6_21144823	21144823	6.53006e-08	0.2025	MLM	Shape	Circularity_Hulled
6	S6_21144823	21144823	1.76418e-08	0.2025	GLM	Shape	Circularity_Hulled
6	S6_21144823	21144823	9.0941e-08	0.2025	SUPER	Shape	Roundness_Hulled
6	S6_21145268	21145268	2.9423e-08	0.2025	GLM	Shape	Circularity_Hulled
6	S6_21145268	21145268	6.31588e-08	0.2025	SUPER	Shape	Roundness_Hulled
6	S6_21145327	21145327	6.60544e-08	0.2075	MLM	Shape	Circularity_Hulled
6	S6_21145327	21145327	1.12021e-08	0.2075	GLM	Shape	Circularity_Hulled
6	S6_21145327	21145327	2.9448e-08	0.2075	SUPER	Shape	Roundness_Hulled
6	S6_21145692	21145692	9.73149e-08	0.2075	MLM	Shape	Circularity_Hulled
6	S6_21145692	21145692	2.54558e-08	0.2075	GLM	Shape	Circularity_Hulled
6	S6_21145692	21145692	6.4366e-08	0.2075	SUPER	Shape	Roundness_Hulled
7	S7_9526716	9526716	4.16967e-10	0.0786802	BLINK	Shape	Circularity_Unhulled
7	S7_11044459	11044459	1.17745e-10	0.149746	FarmCPU	Shape	Circularity_Unhulled
7	S7_16218840	16218840	9.23862e-09	0.3025	FarmCPU	Shape	Roundness_Hulled
7	S7_27942281	27942281	4.62124e-09	0.275	BLINK	Shape	Roundness_Hulled
8	S8_8512456	8512456	2.39325e-09	0.2	FarmCPU	Shape	Roundness_Hulled
8	S8_9306494	9306494	3.96409e-14	0.101523	FarmCPU	Shape	Circularity_Unhulled
9	S9_13212764	13212764	1.0007e-08	0.1325	FarmCPU	Shape	Circularity_Hulled
10	S10_3214171	3214171	6.53922e-08	0.134518	SUPER	Shape	Circularity_Unhulled
10	S10_20126625	20126625	3.0686e-08	0.195	MLM	Shape	Circularity_Hulled
10	S10_20126625	20126625	3.31349e-09	0.195	GLM	Shape	Circularity_Hulled
10	S10_20126625	20126625	9.95072e-09	0.195	SUPER	Shape	Roundness_Hulled
11	S11_16152234	16152234	7.76983e-10	0.149746	FarmCPU	Shape	Circularity_Unhulled
11	S11_16152234	16152234	9.69607e-08	0.149746	FarmCPU	Shape	Roundness_Unhulled
11	S11_16152234	16152234	8.0187e-08	0.149746	BLINK	Shape	Roundness_Unhulled
11	S11_26045901	26045901	2.46784e-08	0.2275	GLM	Shape	Circularity_Hulled
11	S11_26045901	26045901	5.58879e-08	0.2275	SUPER	Shape	Roundness_Hulled
12	S12_3066400	3066400	2.77279e-12	0.155	BLINK	Shape	Roundness_Hulled
12	S12_4809641	4809641	1.24683e-09	0.0975	FarmCPU	Shape	Roundness_Hulled
12	S12_12411182	12411182	1.22502e-07	0.109137	FarmCPU	Shape	Roundness_Unhulled
1	S1_333234	333234	1.1239e-07	0.147208	SUPER	Size	Perimeter_Unhulled
1	S1_2816329	2816329	4.15091e-08	0.48731	BLINK	Size	LtW_Unhulled
1	S1_5684381	5684381	1.95214e-10	0.06	SUPER	Size	Width_Hulled
1	S1_5833979	5833979	4.32775e-09	0.0575	SUPER	Size	Width_Hulled
1	S1_5834566	5834566	2.29973e-08	0.0625	SUPER	Size	Width_Hulled
1	S1_5861967	5861967	7.18795e-09	0.0575	SUPER	Size	Width_Hulled
1	S1_6051622	6051622	5.58179e-08	0.105	SUPER	Size	Width_Hulled
1	S1_6102450	6102450	3.25642e-09	0.1025	SUPER	Size	Width_Hulled
1	S1_6737129	6737129	7.325e-08	0.25	SUPER	Size	Area_Hulled
1	S1_6737832	6737832	2.85641e-08	0.2525	SUPER	Size	Area_Hulled
1	S1_13233473	13233473	5.15313e-08	0.0625	SUPER	Size	Perimeter_Hulled
1	S1_13233473	13233473	1.31022e-07	0.0625	SUPER	Size	Length_Hulled
1	S1_13263943	13263943	9.67002e-08	0.230964	SUPER	Size	Area_Unhulled
1	S1_22214318	22214318	8.51746e-08	0.085	SUPER	Size	Width_Hulled
1	S1_22844385	22844385	3.22297e-08	0.2225	FarmCPU	Size	Width_Hulled
1	S1_23288515	23288515	6.74836e-11	0.365	FarmCPU	Size	Width_Hulled
1	S1_26009478	26009478	1.98629e-10	0.164975	FarmCPU	Size	Area_Unhulled
1	S1_32159520	32159520	2.80097e-08	0.0634518	GLM	Size	Area_Unhulled
1	S1_32159520	32159520	1.12176e-10	0.0634518	FarmCPU	Size	Area_Unhulled
1	S1_34935204	34935204	5.9396e-08	0.1375	FarmCPU	Size	Length_Hulled
1	S1_35221690	35221690	1.24247e-07	0.2275	BLINK	Size	Perimeter_Hulled
1	S1_35221690	35221690	1.02692e-07	0.2275	BLINK	Size	Length_Hulled
1	S1_35394926	35394926	1.41991e-07	0.1475	SUPER	Size	Perimeter_Hulled
1	S1_35531809	35531809	1.0569e-10	0.0761421	MLM	Size	Width_Unhulled
1	S1_35531809	35531809	3.44104e-10	0.075	MLM	Size	Width_Hulled
1	S1_35531809	35531809	8.79798e-08	0.075	MLM	Size	LtW_Hulled
1	S1_35531809	35531809	5.3909e-10	0.0761421	GLM	Size	Width_Unhulled
1	S1_35531809	35531809	1.98824e-10	0.075	GLM	Size	Width_Hulled
1	S1_35531809	35531809	9.43632e-14	0.075	SUPER	Size	Width_Hulled
1	S1_38470008	38470008	5.63816e-08	0.195	MLM	Size	LtW_Hulled
1	S1_38470008	38470008	3.29412e-08	0.195	GLM	Size	LtW_Hulled
1	S1_38470016	38470016	5.24276e-09	0.2025	MLM	Size	LtW_Hulled
1	S1_38470016	38470016	1.45017e-08	0.2025	GLM	Size	Perimeter_Hulled
1	S1_38470016	38470016	4.0123e-09	0.2025	GLM	Size	Length_Hulled
1	S1_38470016	38470016	9.0757e-10	0.2025	GLM	Size	LtW_Hulled
1	S1_38470053	38470053	1.09713e-07	0.2025	MLM	Size	Length_Hulled
1	S1_38470053	38470053	1.03365e-08	0.2025	MLM	Size	LtW_Hulled
1	S1_38470053	38470053	1.32226e-07	0.203046	GLM	Size	LtW_Unhulled
1	S1_38470053	38470053	1.26045e-08	0.2025	GLM	Size	Perimeter_Hulled
1	S1_38470053	38470053	2.16023e-09	0.2025	GLM	Size	Length_Hulled
1	S1_38470053	38470053	1.35327e-09	0.2025	GLM	Size	LtW_Hulled
1	S1_38470054	38470054	6.66232e-08	0.1925	MLM	Size	LtW_Hulled
1	S1_38470054	38470054	2.49024e-08	0.1925	GLM	Size	LtW_Hulled
2	S2_14002806	14002806	1.24194e-07	0.06	SUPER	Size	Width_Hulled
2	S2_16655620	16655620	1.22827e-07	0.07	SUPER	Size	Width_Hulled
2	S2_20569758	20569758	8.27356e-08	0.0575	SUPER	Size	Width_Hulled
2	S2_22532295	22532295	7.73324e-08	0.423858	SUPER	Size	Area_Unhulled
2	S2_31884873	31884873	1.56051e-09	0.0775	SUPER	Size	Width_Hulled
2	S2_33306077	33306077	1.24194e-07	0.06	SUPER	Size	Width_Hulled
2	S2_34512989	34512989	2.09264e-08	0.13	SUPER	Size	Area_Hulled
2	S2_34513025	34513025	2.07667e-08	0.13	SUPER	Size	Area_Hulled
2	S2_34857215	34857215	1.01126e-08	0.0775	SUPER	Size	Width_Hulled
2	S2_35109496	35109496	1.49171e-07	0.085	SUPER	Size	Width_Hulled
2	S2_35110163	35110163	1.49171e-07	0.085	SUPER	Size	Width_Hulled
2	S2_35112439	35112439	1.49171e-07	0.085	SUPER	Size	Width_Hulled
2	S2_35112721	35112721	1.49171e-07	0.085	SUPER	Size	Width_Hulled
2	S2_35115671	35115671	1.49171e-07	0.085	SUPER	Size	Width_Hulled
2	S2_35895832	35895832	1.71146e-10	0.2175	FarmCPU	Size	Perimeter_Hulled
3	S3_10414521	10414521	4.05978e-08	0.07	BLINK	Size	Length_Hulled
3	S3_12014962	12014962	1.01813e-07	0.1875	GLM	Size	Length_Hulled
3	S3_12014962	12014962	9.97424e-08	0.1875	GLM	Size	LtW_Hulled
3	S3_13334594	13334594	1.14215e-08	0.0575	SUPER	Size	Width_Hulled
3	S3_13334999	13334999	4.27072e-08	0.0625	SUPER	Size	Width_Hulled
3	S3_13335014	13335014	1.14215e-08	0.0575	SUPER	Size	Width_Hulled
3	S3_15026787	15026787	4.47215e-08	0.065	SUPER	Size	Width_Hulled
3	S3_15029717	15029717	1.38391e-08	0.0925	SUPER	Size	Width_Hulled
3	S3_15030052	15030052	1.18408e-07	0.075	GLM	Size	Width_Hulled
3	S3_15030052	15030052	7.75555e-08	0.075	FarmCPU	Size	Width_Hulled
3	S3_15030052	15030052	1.12739e-11	0.075	SUPER	Size	Width_Hulled
3	S3_15094524	15094524	1.09465e-09	0.0675	SUPER	Size	Width_Hulled
3	S3_15203813	15203813	5.35578e-08	0.075	SUPER	Size	Width_Hulled
3	S3_15203841	15203841	5.35578e-08	0.075	SUPER	Size	Width_Hulled
3	S3_15205995	15205995	1.27117e-08	0.0625	SUPER	Size	Width_Hulled
3	S3_15347298	15347298	2.88302e-09	0.065	SUPER	Size	Width_Hulled
3	S3_15354819	15354819	2.3441e-08	0.105	SUPER	Size	Width_Hulled
3	S3_15387621	15387621	5.94307e-09	0.09	SUPER	Size	Width_Hulled
3	S3_15447706	15447706	6.44394e-08	0.075	SUPER	Size	Width_Hulled
3	S3_15448883	15448883	1.33451e-07	0.0875	SUPER	Size	Width_Hulled
3	S3_15464888	15464888	7.49162e-09	0.06	SUPER	Size	Width_Hulled
3	S3_16603588	16603588	7.44244e-09	0.085	SUPER	Size	Width_Hulled
3	S3_16620560	16620560	9.18692e-08	0.411168	SUPER	Size	Area_Unhulled
3	S3_16676240	16676240	2.33514e-09	0.2725	GLM	Size	Perimeter_Hulled
3	S3_16676240	16676240	1.12404e-09	0.2725	GLM	Size	Length_Hulled
3	S3_16676240	16676240	7.76863e-08	0.2725	GLM	Size	LtW_Hulled
3	S3_16676240	16676240	2.25574e-08	0.271574	SUPER	Size	Area_Unhulled
3	S3_16678957	16678957	1.12598e-07	0.1	GLM	Size	Perimeter_Hulled
3	S3_16678957	16678957	5.08204e-08	0.1	GLM	Size	Length_Hulled
3	S3_16679001	16679001	8.62118e-08	0.2325	GLM	Size	Perimeter_Hulled
3	S3_16679001	16679001	3.73503e-08	0.2325	GLM	Size	Length_Hulled
3	S3_16679001	16679001	1.41829e-07	0.2325	GLM	Size	LtW_Hulled
3	S3_16679224	16679224	1.24889e-07	0.25	GLM	Size	Perimeter_Hulled
3	S3_16679236	16679236	1.00723e-07	0.23	MLM	Size	Perimeter_Hulled
3	S3_16679236	16679236	8.33467e-08	0.23	MLM	Size	Length_Hulled
3	S3_16679236	16679236	6.38664e-08	0.23	GLM	Size	Perimeter_Hulled
3	S3_16679236	16679236	9.8696e-08	0.23	GLM	Size	Length_Hulled
3	S3_16679500	16679500	5.487e-08	0.2675	GLM	Size	Length_Hulled
3	S3_16679789	16679789	1.2903e-07	0.2125	MLM	Size	Perimeter_Hulled
3	S3_16679789	16679789	4.65843e-08	0.2125	MLM	Size	Length_Hulled
3	S3_16679789	16679789	5.64216e-08	0.2125	MLM	Size	LtW_Hulled
3	S3_16679789	16679789	4.71426e-09	0.2125	GLM	Size	Perimeter_Hulled
3	S3_16679789	16679789	2.12227e-09	0.2125	GLM	Size	Length_Hulled
3	S3_16679789	16679789	9.34288e-09	0.2125	GLM	Size	LtW_Hulled
3	S3_16681809	16681809	9.28907e-08	0.2025	MLM	Size	LtW_Hulled
3	S3_16681809	16681809	3.80451e-08	0.2025	GLM	Size	Length_Hulled
3	S3_16681809	16681809	4.50963e-08	0.2025	GLM	Size	LtW_Hulled
3	S3_16712961	16712961	1.94588e-08	0.2775	GLM	Size	Perimeter_Hulled
3	S3_16712961	16712961	5.5536e-09	0.2775	GLM	Size	Length_Hulled
3	S3_16712961	16712961	8.72552e-09	0.2775	GLM	Size	LtW_Hulled
3	S3_16721685	16721685	1.98807e-08	0.2825	MLM	Size	Length_Hulled
3	S3_16721685	16721685	2.82234e-09	0.2825	MLM	Size	LtW_Hulled
3	S3_16721685	16721685	1.4604e-08	0.2825	GLM	Size	Perimeter_Hulled
3	S3_16721685	16721685	2.6485e-09	0.2825	GLM	Size	Length_Hulled
3	S3_16721685	16721685	4.07767e-09	0.2825	GLM	Size	LtW_Hulled
3	S3_16722054	16722054	1.92414e-08	0.2875	MLM	Size	Length_Hulled
3	S3_16722054	16722054	1.04579e-09	0.2875	MLM	Size	LtW_Hulled
3	S3_16722054	16722054	3.05039e-08	0.2875	GLM	Size	Perimeter_Hulled
3	S3_16722054	16722054	4.65181e-09	0.2875	GLM	Size	Length_Hulled
3	S3_16722054	16722054	3.76296e-09	0.2875	GLM	Size	LtW_Hulled
3	S3_16722235	16722235	2.86529e-08	0.2725	MLM	Size	LtW_Hulled
3	S3_16722235	16722235	7.59514e-08	0.2725	GLM	Size	Length_Hulled
3	S3_16722235	16722235	5.462e-08	0.2725	GLM	Size	LtW_Hulled
3	S3_16722781	16722781	3.33225e-08	0.2775	GLM	Size	Length_Hulled
3	S3_16722781	16722781	3.83256e-08	0.2775	GLM	Size	LtW_Hulled
3	S3_16722781	16722781	8.18567e-09	0.279188	SUPER	Size	Perimeter_Unhulled
3	S3_16723173	16723173	4.75236e-08	0.215	MLM	Size	LtW_Hulled
3	S3_16723173	16723173	2.86719e-08	0.215	GLM	Size	Length_Hulled
3	S3_16723173	16723173	1.26149e-08	0.215	GLM	Size	LtW_Hulled
3	S3_16723517	16723517	3.30174e-08	0.2625	MLM	Size	LtW_Hulled
3	S3_16723517	16723517	5.49653e-08	0.2625	GLM	Size	Perimeter_Hulled
3	S3_16723517	16723517	1.05323e-08	0.2625	GLM	Size	Length_Hulled
3	S3_16723517	16723517	5.77863e-09	0.2625	GLM	Size	LtW_Hulled
3	S3_16723517	16723517	8.74201e-08	0.266497	SUPER	Size	Perimeter_Unhulled
3	S3_16723749	16723749	1.98923e-08	0.28	MLM	Size	LtW_Hulled
3	S3_16723749	16723749	5.07253e-08	0.28	GLM	Size	Length_Hulled
3	S3_16723749	16723749	9.24856e-09	0.28	GLM	Size	LtW_Hulled
3	S3_16724075	16724075	1.41899e-07	0.215736	SUPER	Size	Perimeter_Unhulled
3	S3_16820272	16820272	2.40535e-08	0.405	MLM	Size	LtW_Hulled
3	S3_16820272	16820272	5.57365e-08	0.405	GLM	Size	Length_Hulled
3	S3_16820272	16820272	1.5622e-08	0.405	GLM	Size	LtW_Hulled
3	S3_16820788	16820788	1.52804e-08	0.4025	MLM	Size	LtW_Hulled
3	S3_16820788	16820788	5.81517e-08	0.4025	GLM	Size	Length_Hulled
3	S3_16820788	16820788	1.56507e-08	0.4025	GLM	Size	LtW_Hulled
3	S3_16820936	16820936	2.47631e-08	0.405	MLM	Size	LtW_Hulled
3	S3_16820936	16820936	6.07826e-08	0.405	GLM	Size	Length_Hulled
3	S3_16820936	16820936	3.3117e-08	0.405	GLM	Size	LtW_Hulled
3	S3_16821146	16821146	1.41692e-07	0.3975	GLM	Size	LtW_Hulled
3	S3_16821267	16821267	1.52804e-08	0.4025	MLM	Size	LtW_Hulled
3	S3_16821267	16821267	5.81517e-08	0.4025	GLM	Size	Length_Hulled
3	S3_16821267	16821267	1.56507e-08	0.4025	GLM	Size	LtW_Hulled
3	S3_16821385	16821385	5.03314e-08	0.2275	MLM	Size	LtW_Hulled
3	S3_16821385	16821385	4.30818e-08	0.2275	GLM	Size	Perimeter_Hulled
3	S3_16821385	16821385	7.70713e-09	0.2275	GLM	Size	Length_Hulled
3	S3_16821385	16821385	6.90578e-09	0.2275	GLM	Size	LtW_Hulled
3	S3_16822183	16822183	1.52804e-08	0.4025	MLM	Size	LtW_Hulled
3	S3_16822183	16822183	5.81517e-08	0.4025	GLM	Size	Length_Hulled
3	S3_16822183	16822183	1.56507e-08	0.4025	GLM	Size	LtW_Hulled
3	S3_16822258	16822258	6.43009e-08	0.4125	MLM	Size	LtW_Hulled
3	S3_16822258	16822258	9.0821e-08	0.4125	GLM	Size	Length_Hulled
3	S3_16822258	16822258	4.19125e-08	0.4125	GLM	Size	LtW_Hulled
3	S3_16822258	16822258	5.1709e-08	0.413706	SUPER	Size	Perimeter_Unhulled
3	S3_16822612	16822612	7.09101e-08	0.4	MLM	Size	LtW_Hulled
3	S3_16822612	16822612	8.71612e-08	0.4	GLM	Size	Length_Hulled
3	S3_16822612	16822612	4.36329e-08	0.4	GLM	Size	LtW_Hulled
3	S3_16822643	16822643	3.41058e-08	0.4175	MLM	Size	LtW_Hulled
3	S3_16822643	16822643	6.93072e-08	0.4175	GLM	Size	Length_Hulled
3	S3_16822643	16822643	2.26708e-08	0.4175	GLM	Size	LtW_Hulled
3	S3_16822643	16822643	1.4078e-07	0.418782	SUPER	Size	Perimeter_Unhulled
3	S3_16822862	16822862	6.33241e-09	0.4	MLM	Size	LtW_Hulled
3	S3_16822862	16822862	3.20987e-08	0.4	GLM	Size	Length_Hulled
3	S3_16822862	16822862	5.51136e-09	0.4	GLM	Size	LtW_Hulled
3	S3_16823097	16823097	1.8125e-08	0.415	MLM	Size	LtW_Hulled
3	S3_16823097	16823097	9.65282e-08	0.415	GLM	Size	Length_Hulled
3	S3_16823097	16823097	1.58976e-08	0.415	GLM	Size	LtW_Hulled
3	S3_16823800	16823800	2.52051e-08	0.4075	MLM	Size	LtW_Hulled
3	S3_16823800	16823800	3.86068e-08	0.4075	GLM	Size	LtW_Hulled
3	S3_16823800	16823800	1.30849e-07	0.406091	SUPER	Size	Perimeter_Unhulled
3	S3_16824556	16824556	8.40308e-08	0.2375	GLM	Size	Perimeter_Hulled
3	S3_16824556	16824556	1.6449e-08	0.2375	GLM	Size	Length_Hulled
3	S3_16824556	16824556	1.34842e-08	0.2375	GLM	Size	LtW_Hulled
3	S3_16825250	16825250	8.64558e-08	0.4175	MLM	Size	Width_Hulled
3	S3_16825250	16825250	2.16732e-10	0.4175	MLM	Size	LtW_Hulled
3	S3_16825250	16825250	5.56909e-08	0.4175	GLM	Size	Perimeter_Hulled
3	S3_16825250	16825250	3.74365e-09	0.4175	GLM	Size	Length_Hulled
3	S3_16825250	16825250	2.40116e-10	0.4175	GLM	Size	LtW_Hulled
3	S3_16825250	16825250	5.69711e-09	0.4175	FarmCPU	Size	Width_Hulled
3	S3_16825250	16825250	1.26029e-07	0.4175	SUPER	Size	Width_Hulled
3	S3_16827051	16827051	9.45155e-09	0.4	MLM	Size	LtW_Hulled
3	S3_16827051	16827051	5.0981e-08	0.4	GLM	Size	Length_Hulled
3	S3_16827051	16827051	8.51576e-09	0.4	GLM	Size	LtW_Hulled
3	S3_16828543	16828543	6.56947e-09	0.4275	MLM	Size	LtW_Hulled
3	S3_16828543	16828543	3.6377e-08	0.4275	GLM	Size	Length_Hulled
3	S3_16828543	16828543	7.3296e-09	0.4275	GLM	Size	LtW_Hulled
3	S3_16828733	16828733	7.09101e-08	0.4	MLM	Size	LtW_Hulled
3	S3_16828733	16828733	8.71612e-08	0.4	GLM	Size	Length_Hulled
3	S3_16828733	16828733	4.36329e-08	0.4	GLM	Size	LtW_Hulled
3	S3_16829017	16829017	1.52804e-08	0.4025	MLM	Size	LtW_Hulled
3	S3_16829017	16829017	5.81517e-08	0.4025	GLM	Size	Length_Hulled
3	S3_16829017	16829017	1.56507e-08	0.4025	GLM	Size	LtW_Hulled
3	S3_16830248	16830248	8.53995e-08	0.215	GLM	Size	Length_Hulled
3	S3_16830248	16830248	1.16651e-08	0.215	GLM	Size	LtW_Hulled
3	S3_16843548	16843548	3.86946e-08	0.2425	MLM	Size	LtW_Hulled
3	S3_16843548	16843548	5.34647e-09	0.2425	GLM	Size	LtW_Hulled
3	S3_16843553	16843553	1.62834e-08	0.25	MLM	Size	LtW_Hulled
3	S3_16843553	16843553	8.03393e-08	0.25	GLM	Size	Length_Hulled
3	S3_16843553	16843553	4.90785e-09	0.25	GLM	Size	LtW_Hulled
3	S3_16844679	16844679	3.413e-08	0.25	MLM	Size	LtW_Hulled
3	S3_16844679	16844679	7.12178e-08	0.25	GLM	Size	Length_Hulled
3	S3_16844679	16844679	2.04151e-08	0.25	GLM	Size	LtW_Hulled
3	S3_16855677	16855677	2.73424e-08	0.255	MLM	Size	LtW_Hulled
3	S3_16855677	16855677	8.62465e-09	0.255	GLM	Size	LtW_Hulled
3	S3_16855711	16855711	7.05944e-08	0.24	MLM	Size	LtW_Hulled
3	S3_16855711	16855711	1.01485e-07	0.24	GLM	Size	Length_Hulled
3	S3_16855711	16855711	1.09773e-08	0.24	GLM	Size	LtW_Hulled
3	S3_16873854	16873854	1.38676e-07	0.2825	GLM	Size	LtW_Hulled
3	S3_16873885	16873885	1.27939e-07	0.2725	MLM	Size	LtW_Hulled
3	S3_16873885	16873885	4.79104e-08	0.2725	GLM	Size	Length_Hulled
3	S3_16873885	16873885	4.66063e-08	0.2725	GLM	Size	LtW_Hulled
3	S3_16874282	16874282	4.0793e-08	0.275	MLM	Size	LtW_Hulled
3	S3_16874282	16874282	5.628e-08	0.275	GLM	Size	Length_Hulled
3	S3_16874282	16874282	1.80768e-08	0.275	GLM	Size	LtW_Hulled
3	S3_16874596	16874596	5.20865e-08	0.265	MLM	Size	LtW_Hulled
3	S3_16874596	16874596	1.05328e-07	0.266497	GLM	Size	LtW_Unhulled
3	S3_16874596	16874596	2.17156e-08	0.265	GLM	Size	Length_Hulled
3	S3_16874596	16874596	5.04949e-09	0.265	GLM	Size	LtW_Hulled
3	S3_16874600	16874600	1.25359e-07	0.266497	MLM	Size	LtW_Unhulled
3	S3_16874600	16874600	4.72421e-08	0.265	MLM	Size	LtW_Hulled
3	S3_16874600	16874600	4.81405e-08	0.266497	GLM	Size	LtW_Unhulled
3	S3_16874600	16874600	1.4358e-07	0.265	GLM	Size	Perimeter_Hulled
3	S3_16874600	16874600	1.47314e-08	0.265	GLM	Size	Length_Hulled
3	S3_16874600	16874600	2.96659e-09	0.265	GLM	Size	LtW_Hulled
3	S3_16874693	16874693	1.09087e-07	0.2325	MLM	Size	LtW_Hulled
3	S3_16874693	16874693	1.08088e-07	0.2325	GLM	Size	Length_Hulled
3	S3_16874693	16874693	4.0876e-08	0.2325	GLM	Size	LtW_Hulled
3	S3_16876581	16876581	8.1949e-08	0.2175	GLM	Size	Length_Hulled
3	S3_16876581	16876581	4.07704e-08	0.2175	GLM	Size	LtW_Hulled
3	S3_16876631	16876631	3.79742e-08	0.2175	MLM	Size	LtW_Hulled
3	S3_16876631	16876631	8.20664e-08	0.2175	GLM	Size	Perimeter_Hulled
3	S3_16876631	16876631	2.69514e-08	0.2175	GLM	Size	Length_Hulled
3	S3_16876631	16876631	3.213e-08	0.2175	GLM	Size	LtW_Hulled
3	S3_16876984	16876984	1.11454e-07	0.22	MLM	Size	LtW_Hulled
3	S3_16876984	16876984	4.46858e-08	0.22	GLM	Size	Length_Hulled
3	S3_16876984	16876984	2.67062e-08	0.22	GLM	Size	LtW_Hulled
3	S3_16879808	16879808	8.18218e-08	0.21	GLM	Size	Perimeter_Hulled
3	S3_16879808	16879808	2.31265e-08	0.21	GLM	Size	Length_Hulled
3	S3_16879808	16879808	1.42897e-08	0.21	GLM	Size	LtW_Hulled
3	S3_16879811	16879811	7.3907e-08	0.215	MLM	Size	LtW_Hulled
3	S3_16879811	16879811	6.12739e-08	0.215	GLM	Size	Perimeter_Hulled
3	S3_16879811	16879811	1.73072e-08	0.215	GLM	Size	Length_Hulled
3	S3_16879811	16879811	1.18903e-08	0.215	GLM	Size	LtW_Hulled
3	S3_16897375	16897375	5.19905e-08	0.295	MLM	Size	LtW_Hulled
3	S3_16897375	16897375	6.96062e-08	0.295	GLM	Size	Perimeter_Hulled
3	S3_16897375	16897375	1.65385e-08	0.295	GLM	Size	Length_Hulled
3	S3_16897375	16897375	1.63661e-08	0.295	GLM	Size	LtW_Hulled
3	S3_16897570	16897570	6.1222e-08	0.425	MLM	Size	LtW_Hulled
3	S3_16897570	16897570	1.31309e-08	0.426396	GLM	Size	LtW_Unhulled
3	S3_16897570	16897570	4.13503e-09	0.425	GLM	Size	LtW_Hulled
3	S3_16897605	16897605	4.33957e-09	0.225	MLM	Size	LtW_Hulled
3	S3_16897605	16897605	4.74409e-08	0.225	GLM	Size	Perimeter_Hulled
3	S3_16897605	16897605	1.22193e-08	0.225	GLM	Size	Length_Hulled
3	S3_16897605	16897605	1.04149e-08	0.225	GLM	Size	LtW_Hulled
3	S3_16898104	16898104	5.40105e-08	0.195	MLM	Size	LtW_Hulled
3	S3_16898104	16898104	6.60591e-08	0.195	GLM	Size	Perimeter_Hulled
3	S3_16898104	16898104	2.40779e-08	0.195	GLM	Size	Length_Hulled
3	S3_16898104	16898104	2.09821e-08	0.195	GLM	Size	LtW_Hulled
3	S3_16898922	16898922	1.26934e-07	0.428934	MLM	Size	LtW_Unhulled
3	S3_16898922	16898922	5.63028e-08	0.4275	MLM	Size	LtW_Hulled
3	S3_16898922	16898922	5.4906e-09	0.428934	GLM	Size	LtW_Unhulled
3	S3_16898922	16898922	7.64638e-08	0.4275	GLM	Size	Length_Hulled
3	S3_16898922	16898922	7.67373e-10	0.4275	GLM	Size	LtW_Hulled
3	S3_16898998	16898998	5.43535e-09	0.2375	MLM	Size	LtW_Hulled
3	S3_16898998	16898998	3.04309e-08	0.2375	GLM	Size	Length_Hulled
3	S3_16898998	16898998	4.90693e-09	0.2375	GLM	Size	LtW_Hulled
3	S3_16899315	16899315	6.30141e-08	0.43401	MLM	Size	LtW_Unhulled
3	S3_16899315	16899315	2.07303e-08	0.4325	MLM	Size	LtW_Hulled
3	S3_16899315	16899315	2.6277e-09	0.43401	GLM	Size	LtW_Unhulled
3	S3_16899315	16899315	1.08163e-07	0.4325	GLM	Size	Length_Hulled
3	S3_16899315	16899315	8.29106e-10	0.4325	GLM	Size	LtW_Hulled
3	S3_16899565	16899565	2.66243e-08	0.428934	MLM	Size	LtW_Unhulled
3	S3_16899565	16899565	2.42352e-08	0.4275	MLM	Size	LtW_Hulled
3	S3_16899565	16899565	8.95506e-10	0.428934	GLM	Size	LtW_Unhulled
3	S3_16899565	16899565	2.23828e-08	0.4275	GLM	Size	Length_Hulled
3	S3_16899565	16899565	6.05977e-10	0.4275	GLM	Size	LtW_Hulled
3	S3_16899565	16899565	1.24556e-16	0.428934	FarmCPU	Size	LtW_Unhulled
3	S3_16899565	16899565	6.57472e-10	0.428934	BLINK	Size	Length_Unhulled
3	S3_16899565	16899565	3.57669e-14	0.428934	BLINK	Size	LtW_Unhulled
3	S3_16899619	16899619	3.9736e-09	0.2225	MLM	Size	LtW_Hulled
3	S3_16899619	16899619	4.68325e-08	0.2225	GLM	Size	Length_Hulled
3	S3_16899619	16899619	1.79779e-08	0.2225	GLM	Size	LtW_Hulled
3	S3_16899851	16899851	1.61293e-08	0.4625	GLM	Size	LtW_Hulled
3	S3_16900155	16900155	7.43533e-09	0.245	MLM	Size	LtW_Hulled
3	S3_16900155	16900155	3.5864e-08	0.245	GLM	Size	Length_Hulled
3	S3_16900155	16900155	3.11752e-08	0.245	GLM	Size	LtW_Hulled
3	S3_16900205	16900205	1.22372e-07	0.238579	MLM	Size	LtW_Unhulled
3	S3_16900205	16900205	5.80279e-09	0.2375	MLM	Size	LtW_Hulled
3	S3_16900205	16900205	3.85618e-08	0.2375	GLM	Size	Perimeter_Hulled
3	S3_16900205	16900205	5.88725e-09	0.2375	GLM	Size	Length_Hulled
3	S3_16900205	16900205	5.04622e-09	0.2375	GLM	Size	LtW_Hulled
3	S3_16900205	16900205	1.71969e-08	0.238579	SUPER	Size	Perimeter_Unhulled
3	S3_16900244	16900244	9.24442e-08	0.233503	MLM	Size	LtW_Unhulled
3	S3_16900244	16900244	5.01119e-09	0.2325	MLM	Size	LtW_Hulled
3	S3_16900244	16900244	1.25603e-07	0.233503	GLM	Size	LtW_Unhulled
3	S3_16900244	16900244	1.46009e-07	0.2325	GLM	Size	Perimeter_Hulled
3	S3_16900244	16900244	1.72907e-08	0.2325	GLM	Size	Length_Hulled
3	S3_16900244	16900244	4.96541e-09	0.2325	GLM	Size	LtW_Hulled
3	S3_16900244	16900244	2.27779e-08	0.233503	SUPER	Size	Perimeter_Unhulled
3	S3_16900349	16900349	1.14303e-08	0.423858	GLM	Size	LtW_Unhulled
3	S3_16900349	16900349	1.37511e-07	0.4225	GLM	Size	Length_Hulled
3	S3_16900349	16900349	8.92054e-09	0.4225	GLM	Size	LtW_Hulled
3	S3_16900405	16900405	7.85338e-09	0.428934	GLM	Size	LtW_Unhulled
3	S3_16900405	16900405	2.00905e-09	0.4275	GLM	Size	LtW_Hulled
3	S3_16900479	16900479	6.71081e-08	0.472081	GLM	Size	LtW_Unhulled
3	S3_16900705	16900705	1.37392e-07	0.2625	MLM	Size	LtW_Hulled
3	S3_16900747	16900747	1.96638e-08	0.235	MLM	Size	LtW_Hulled
3	S3_16901149	16901149	7.97318e-08	0.2075	GLM	Size	Length_Hulled
3	S3_16901149	16901149	5.21313e-08	0.2075	GLM	Size	LtW_Hulled
3	S3_16901169	16901169	1.48362e-07	0.215	GLM	Size	Perimeter_Hulled
3	S3_16901169	16901169	6.79141e-08	0.215	GLM	Size	Length_Hulled
3	S3_16901169	16901169	5.14061e-08	0.215	GLM	Size	LtW_Hulled
3	S3_16901235	16901235	5.2277e-09	0.2025	MLM	Size	LtW_Hulled
3	S3_16901235	16901235	2.86731e-08	0.2025	GLM	Size	LtW_Hulled
3	S3_16901907	16901907	8.77086e-08	0.1875	GLM	Size	LtW_Hulled
3	S3_16901913	16901913	1.25932e-07	0.1925	GLM	Size	LtW_Hulled
3	S3_16904571	16904571	5.10143e-09	0.265	GLM	Size	Perimeter_Hulled
3	S3_16904571	16904571	3.12307e-09	0.265	GLM	Size	Length_Hulled
3	S3_16904571	16904571	3.95478e-08	0.265	GLM	Size	LtW_Hulled
3	S3_16904581	16904581	1.35651e-08	0.2475	GLM	Size	Perimeter_Hulled
3	S3_16904581	16904581	1.46996e-08	0.2475	GLM	Size	Length_Hulled
3	S3_16904701	16904701	1.45593e-07	0.19	GLM	Size	Perimeter_Hulled
3	S3_16904701	16904701	5.36122e-08	0.19	GLM	Size	Length_Hulled
3	S3_16904701	16904701	4.78227e-08	0.19	GLM	Size	LtW_Hulled
3	S3_16905490	16905490	2.01383e-08	0.195	GLM	Size	Perimeter_Hulled
3	S3_16905490	16905490	2.31148e-08	0.195	GLM	Size	Length_Hulled
3	S3_16905495	16905495	6.76293e-08	0.2125	GLM	Size	Perimeter_Hulled
3	S3_16905495	16905495	2.93014e-08	0.2125	GLM	Size	Length_Hulled
3	S3_16905495	16905495	3.58095e-08	0.2125	GLM	Size	LtW_Hulled
3	S3_16905581	16905581	6.42915e-08	0.1775	GLM	Size	Perimeter_Hulled
3	S3_16905581	16905581	3.62414e-08	0.1775	GLM	Size	Length_Hulled
3	S3_16905581	16905581	3.63809e-08	0.1775	GLM	Size	LtW_Hulled
3	S3_16905862	16905862	4.34268e-08	0.2125	GLM	Size	Length_Hulled
3	S3_16905862	16905862	1.60238e-08	0.2125	GLM	Size	LtW_Hulled
3	S3_16906907	16906907	7.4376e-08	0.1925	GLM	Size	Perimeter_Hulled
3	S3_16906907	16906907	9.87222e-08	0.1925	GLM	Size	Length_Hulled
3	S3_16906918	16906918	3.38102e-08	0.225	MLM	Size	Perimeter_Hulled
3	S3_16906918	16906918	8.5066e-09	0.225	MLM	Size	Length_Hulled
3	S3_16906918	16906918	1.8965e-08	0.225	MLM	Size	LtW_Hulled
3	S3_16906918	16906918	6.59832e-08	0.225888	GLM	Size	LtW_Unhulled
3	S3_16906918	16906918	7.7377e-10	0.225	GLM	Size	Perimeter_Hulled
3	S3_16906918	16906918	1.50288e-10	0.225	GLM	Size	Length_Hulled
3	S3_16906918	16906918	6.08783e-10	0.225	GLM	Size	LtW_Hulled
3	S3_16906918	16906918	2.3144e-14	0.225	FarmCPU	Size	Perimeter_Hulled
3	S3_16906918	16906918	1.35028e-19	0.225	FarmCPU	Size	Length_Hulled
3	S3_16906918	16906918	2.89772e-08	0.225	BLINK	Size	Perimeter_Hulled
3	S3_16907954	16907954	6.52398e-09	0.265	MLM	Size	LtW_Hulled
3	S3_16907954	16907954	1.05813e-07	0.265	GLM	Size	Length_Hulled
3	S3_16907954	16907954	8.5472e-09	0.265	GLM	Size	LtW_Hulled
3	S3_16908677	16908677	1.09974e-07	0.26	MLM	Size	LtW_Hulled
3	S3_16908677	16908677	6.55106e-08	0.26	GLM	Size	Length_Hulled
3	S3_16908677	16908677	4.67703e-08	0.26	GLM	Size	LtW_Hulled
3	S3_16908677	16908677	1.07076e-07	0.258883	SUPER	Size	Perimeter_Unhulled
3	S3_16908694	16908694	9.41243e-08	0.241117	MLM	Size	LtW_Unhulled
3	S3_16908694	16908694	5.49906e-09	0.24	MLM	Size	LtW_Hulled
3	S3_16908694	16908694	6.22908e-08	0.24	GLM	Size	Length_Hulled
3	S3_16908694	16908694	8.71782e-09	0.24	GLM	Size	LtW_Hulled
3	S3_16908739	16908739	1.31691e-07	0.2375	MLM	Size	LtW_Hulled
3	S3_16908739	16908739	1.12771e-07	0.238579	GLM	Size	LtW_Unhulled
3	S3_16908739	16908739	7.6977e-08	0.2375	GLM	Size	Length_Hulled
3	S3_16908739	16908739	8.84279e-09	0.2375	GLM	Size	LtW_Hulled
3	S3_16909079	16909079	7.19627e-08	0.238579	MLM	Size	LtW_Unhulled
3	S3_16909079	16909079	2.48941e-09	0.2375	MLM	Size	LtW_Hulled
3	S3_16909079	16909079	1.28528e-07	0.238579	GLM	Size	LtW_Unhulled
3	S3_16909079	16909079	4.60019e-08	0.2375	GLM	Size	Length_Hulled
3	S3_16909079	16909079	4.14035e-09	0.2375	GLM	Size	LtW_Hulled
3	S3_16909079	16909079	6.48572e-08	0.238579	SUPER	Size	Perimeter_Unhulled
3	S3_16909717	16909717	3.51353e-08	0.285	MLM	Size	LtW_Hulled
3	S3_16909717	16909717	1.58995e-08	0.285	GLM	Size	Perimeter_Hulled
3	S3_16909717	16909717	3.86707e-09	0.285	GLM	Size	Length_Hulled
3	S3_16909717	16909717	5.45527e-09	0.285	GLM	Size	LtW_Hulled
3	S3_16909885	16909885	2.14125e-08	0.23	MLM	Size	LtW_Hulled
3	S3_16909885	16909885	4.88449e-08	0.23	GLM	Size	Perimeter_Hulled
3	S3_16909885	16909885	9.72988e-09	0.23	GLM	Size	Length_Hulled
3	S3_16909885	16909885	1.14262e-08	0.23	GLM	Size	LtW_Hulled
3	S3_16910258	16910258	2.41671e-08	0.225	MLM	Size	LtW_Hulled
3	S3_16910258	16910258	7.61079e-08	0.225	GLM	Size	Length_Hulled
3	S3_16910258	16910258	1.69709e-08	0.225	GLM	Size	LtW_Hulled
3	S3_16910608	16910608	2.98673e-08	0.2575	GLM	Size	LtW_Hulled
3	S3_16910750	16910750	1.62275e-08	0.2375	MLM	Size	LtW_Hulled
3	S3_16910750	16910750	3.4959e-08	0.2375	GLM	Size	Length_Hulled
3	S3_16910750	16910750	1.10465e-08	0.2375	GLM	Size	LtW_Hulled
3	S3_16911902	16911902	1.03104e-07	0.274112	MLM	Size	LtW_Unhulled
3	S3_16911902	16911902	1.19048e-07	0.275	MLM	Size	LtW_Hulled
3	S3_16911902	16911902	9.36065e-08	0.274112	GLM	Size	LtW_Unhulled
3	S3_16911902	16911902	6.29176e-08	0.275	GLM	Size	Perimeter_Hulled
3	S3_16911902	16911902	9.97654e-09	0.275	GLM	Size	Length_Hulled
3	S3_16911902	16911902	1.49018e-08	0.275	GLM	Size	LtW_Hulled
3	S3_16912084	16912084	6.18821e-08	0.236041	MLM	Size	LtW_Unhulled
3	S3_16912084	16912084	3.01485e-09	0.235	MLM	Size	LtW_Hulled
3	S3_16912084	16912084	9.65752e-08	0.236041	GLM	Size	LtW_Unhulled
3	S3_16912084	16912084	2.15778e-08	0.235	GLM	Size	Length_Hulled
3	S3_16912084	16912084	3.41823e-09	0.235	GLM	Size	LtW_Hulled
3	S3_16912084	16912084	2.79133e-08	0.236041	SUPER	Size	Perimeter_Unhulled
3	S3_16912463	16912463	1.0067e-07	0.319797	GLM	Size	LtW_Unhulled
3	S3_16912463	16912463	1.20962e-07	0.32	GLM	Size	Perimeter_Hulled
3	S3_16912463	16912463	2.11491e-08	0.32	GLM	Size	Length_Hulled
3	S3_16912463	16912463	5.10346e-08	0.32	GLM	Size	LtW_Hulled
3	S3_16912787	16912787	3.7645e-08	0.215	MLM	Size	LtW_Hulled
3	S3_16912787	16912787	6.504e-08	0.215	GLM	Size	Perimeter_Hulled
3	S3_16912787	16912787	2.09348e-08	0.215	GLM	Size	Length_Hulled
3	S3_16912787	16912787	2.34688e-08	0.215	GLM	Size	LtW_Hulled
3	S3_16912967	16912967	1.46697e-07	0.335	GLM	Size	LtW_Hulled
3	S3_16913725	16913725	2.8024e-08	0.4175	MLM	Size	Length_Hulled
3	S3_16913725	16913725	4.88685e-09	0.4175	MLM	Size	LtW_Hulled
3	S3_16913725	16913725	4.49994e-09	0.4175	GLM	Size	Perimeter_Hulled
3	S3_16913725	16913725	3.66103e-10	0.4175	GLM	Size	Length_Hulled
3	S3_16913725	16913725	1.54549e-10	0.4175	GLM	Size	LtW_Hulled
3	S3_16913725	16913725	6.62698e-19	0.4175	FarmCPU	Size	LtW_Hulled
3	S3_16913725	16913725	8.73266e-08	0.416244	SUPER	Size	Perimeter_Unhulled
3	S3_16966306	16966306	8.19304e-08	0.225	MLM	Size	LtW_Hulled
3	S3_16966306	16966306	9.48243e-08	0.225	GLM	Size	LtW_Hulled
3	S3_16999135	16999135	4.16498e-09	0.275	GLM	Size	Perimeter_Hulled
3	S3_16999135	16999135	2.24367e-09	0.275	GLM	Size	Length_Hulled
3	S3_16999135	16999135	1.69643e-08	0.275	GLM	Size	LtW_Hulled
3	S3_18775723	18775723	6.36115e-08	0.0675	SUPER	Size	Width_Hulled
3	S3_18987612	18987612	1.39777e-07	0.494924	SUPER	Size	Area_Unhulled
3	S3_19021187	19021187	6.80141e-08	0.459391	SUPER	Size	Area_Unhulled
3	S3_19021541	19021541	4.74073e-09	0.451777	SUPER	Size	Area_Unhulled
3	S3_19481285	19481285	7.28898e-08	0.30203	SUPER	Size	Area_Unhulled
3	S3_19732132	19732132	3.05786e-08	0.213198	SUPER	Size	Area_Unhulled
3	S3_20028971	20028971	1.12456e-07	0.439086	SUPER	Size	Area_Unhulled
3	S3_20471150	20471150	1.29385e-07	0.365482	SUPER	Size	Area_Unhulled
3	S3_20471559	20471559	9.45397e-08	0.408629	SUPER	Size	Area_Unhulled
3	S3_20602453	20602453	6.66245e-08	0.43401	SUPER	Size	Area_Unhulled
3	S3_34687971	34687971	5.87583e-08	0.271574	BLINK	Size	Length_Unhulled
4	S4_6286499	6286499	2.384e-08	0.309645	SUPER	Size	Area_Unhulled
4	S4_7370303	7370303	7.74894e-08	0.06	SUPER	Size	Width_Hulled
4	S4_7371705	7371705	8.27356e-08	0.0575	SUPER	Size	Width_Hulled
4	S4_7372954	7372954	8.27356e-08	0.0575	SUPER	Size	Width_Hulled
4	S4_7917683	7917683	3.70003e-09	0.075	SUPER	Size	Width_Hulled
4	S4_7918458	7918458	2.64014e-09	0.075	SUPER	Size	Width_Hulled
4	S4_7918578	7918578	1.53672e-08	0.0725	SUPER	Size	Width_Hulled
4	S4_10878763	10878763	5.03301e-11	0.187817	BLINK	Size	Width_Unhulled
4	S4_10880834	10880834	4.32099e-08	0.225	SUPER	Size	Width_Hulled
4	S4_18182070	18182070	8.06142e-08	0.238579	SUPER	Size	Area_Unhulled
4	S4_27600138	27600138	4.44953e-08	0.085	SUPER	Size	Width_Hulled
4	S4_30894485	30894485	2.22535e-09	0.26	FarmCPU	Size	Length_Hulled
5	S5_1339386	1339386	2.29918e-08	0.2	FarmCPU	Size	Perimeter_Hulled
5	S5_2157908	2157908	1.47394e-07	0.265	FarmCPU	Size	Length_Hulled
5	S5_3743319	3743319	1.24194e-07	0.06	SUPER	Size	Width_Hulled
5	S5_3743341	3743341	1.24194e-07	0.06	SUPER	Size	Width_Hulled
5	S5_3743658	3743658	1.24194e-07	0.06	SUPER	Size	Width_Hulled
5	S5_3743911	3743911	3.63903e-08	0.065	SUPER	Size	Width_Hulled
5	S5_4351814	4351814	5.23075e-13	0.2275	FarmCPU	Size	LtW_Hulled
5	S5_4351814	4351814	2.34905e-10	0.2275	BLINK	Size	LtW_Hulled
5	S5_4780846	4780846	9.09322e-10	0.241117	FarmCPU	Size	Width_Unhulled
5	S5_4914046	4914046	1.46275e-07	0.0862944	SUPER	Size	Width_Unhulled
5	S5_5006938	5006938	1.9817e-08	0.0975	SUPER	Size	Width_Hulled
5	S5_5076729	5076729	6.55232e-08	0.09	SUPER	Size	Width_Hulled
5	S5_5114621	5114621	1.5837e-10	0.0875	SUPER	Size	Width_Hulled
5	S5_5114665	5114665	6.1286e-08	0.1075	GLM	Size	Width_Hulled
5	S5_5151795	5151795	2.2132e-08	0.1075	SUPER	Size	Width_Hulled
5	S5_5188451	5188451	1.23556e-09	0.13	SUPER	Size	Width_Hulled
5	S5_5188466	5188466	2.97837e-08	0.12	SUPER	Size	Area_Hulled
5	S5_5188466	5188466	2.10151e-09	0.12	SUPER	Size	Width_Hulled
5	S5_5188483	5188483	1.82834e-08	0.12	SUPER	Size	Area_Hulled
5	S5_5188483	5188483	3.13105e-10	0.12	SUPER	Size	Width_Hulled
5	S5_5188488	5188488	5.88103e-08	0.1175	GLM	Size	Width_Hulled
5	S5_5188488	5188488	7.61935e-09	0.1175	SUPER	Size	Area_Hulled
5	S5_5188530	5188530	8.51191e-08	0.11	GLM	Size	Width_Hulled
5	S5_5188801	5188801	1.35299e-08	0.155	MLM	Size	Width_Hulled
5	S5_5188801	5188801	1.35654e-08	0.155	GLM	Size	Width_Hulled
5	S5_5189042	5189042	6.92558e-09	0.1475	MLM	Size	Width_Hulled
5	S5_5189042	5189042	7.2926e-09	0.1475	GLM	Size	Width_Hulled
5	S5_5189042	5189042	6.49387e-12	0.1475	SUPER	Size	Width_Hulled
5	S5_5189092	5189092	6.81724e-10	0.1025	SUPER	Size	Width_Hulled
5	S5_5189118	5189118	6.01661e-09	0.11	SUPER	Size	Width_Hulled
5	S5_5189324	5189324	5.14865e-09	0.155	MLM	Size	Width_Hulled
5	S5_5189324	5189324	3.4356e-09	0.155	GLM	Size	Width_Hulled
5	S5_5190055	5190055	4.14389e-09	0.0675	MLM	Size	Width_Hulled
5	S5_5190055	5190055	3.54236e-08	0.0685279	GLM	Size	Width_Unhulled
5	S5_5190055	5190055	3.46177e-08	0.0675	GLM	Size	Width_Hulled
5	S5_5190055	5190055	6.73092e-14	0.0675	SUPER	Size	Width_Hulled
5	S5_5190109	5190109	4.12055e-09	0.477157	MLM	Size	Width_Unhulled
5	S5_5190109	5190109	3.62574e-08	0.4775	MLM	Size	Width_Hulled
5	S5_5190109	5190109	7.21995e-08	0.477157	GLM	Size	Width_Unhulled
5	S5_5190109	5190109	3.0396e-08	0.4775	GLM	Size	Width_Hulled
5	S5_5190109	5190109	2.14525e-10	0.4775	SUPER	Size	Width_Hulled
5	S5_5190684	5190684	2.10804e-08	0.479695	MLM	Size	Width_Unhulled
5	S5_5190684	5190684	7.30968e-08	0.479695	GLM	Size	Width_Unhulled
5	S5_5190684	5190684	4.05166e-09	0.48	SUPER	Size	Width_Hulled
5	S5_5204366	5204366	1.3289e-07	0.0786802	SUPER	Size	Width_Unhulled
5	S5_5264840	5264840	4.75454e-08	0.075	SUPER	Size	Width_Hulled
5	S5_5317896	5317896	1.3094e-08	0.0939086	MLM	Size	Width_Unhulled
5	S5_5317896	5317896	6.47744e-09	0.0939086	GLM	Size	Width_Unhulled
5	S5_5317896	5317896	2.68342e-08	0.0925	GLM	Size	Width_Hulled
5	S5_5317896	5317896	2.70661e-11	0.0925	SUPER	Size	Width_Hulled
5	S5_5318081	5318081	4.76609e-09	0.0964467	MLM	Size	Width_Unhulled
5	S5_5318081	5318081	1.71188e-09	0.0964467	GLM	Size	Width_Unhulled
5	S5_5318081	5318081	1.16079e-08	0.095	GLM	Size	Width_Hulled
5	S5_5318081	5318081	6.02835e-11	0.095	SUPER	Size	Width_Hulled
5	S5_5324859	5324859	4.53933e-11	0.0862944	MLM	Size	Width_Unhulled
5	S5_5324859	5324859	6.21367e-10	0.085	MLM	Size	Width_Hulled
5	S5_5324859	5324859	8.77289e-08	0.085	MLM	Size	LtW_Hulled
5	S5_5324859	5324859	1.55394e-11	0.0862944	GLM	Size	Width_Unhulled
5	S5_5324859	5324859	2.02772e-11	0.085	GLM	Size	Width_Hulled
5	S5_5324859	5324859	3.66205e-16	0.0862944	FarmCPU	Size	Width_Unhulled
5	S5_5324859	5324859	1.49401e-12	0.085	FarmCPU	Size	Width_Hulled
5	S5_5324859	5324859	2.08331e-16	0.085	FarmCPU	Size	LtW_Hulled
5	S5_5324859	5324859	3.17116e-20	0.0862944	BLINK	Size	Width_Unhulled
5	S5_5324859	5324859	7.01722e-12	0.085	BLINK	Size	LtW_Hulled
5	S5_5349693	5349693	7.6289e-11	0.124365	MLM	Size	Width_Unhulled
5	S5_5349693	5349693	6.85095e-08	0.1225	MLM	Size	Width_Hulled
5	S5_5349693	5349693	5.55926e-10	0.124365	GLM	Size	Width_Unhulled
5	S5_5349693	5349693	3.57693e-08	0.1225	GLM	Size	Width_Hulled
5	S5_5349693	5349693	5.38912e-12	0.1225	SUPER	Size	Width_Hulled
5	S5_5351720	5351720	4.3214e-12	0.0837563	MLM	Size	Width_Unhulled
5	S5_5351720	5351720	1.62824e-10	0.0825	MLM	Size	Width_Hulled
5	S5_5351720	5351720	1.24962e-07	0.0825	MLM	Size	LtW_Hulled
5	S5_5351720	5351720	3.21511e-11	0.0837563	GLM	Size	Width_Unhulled
5	S5_5351720	5351720	5.9713e-11	0.0825	GLM	Size	Width_Hulled
5	S5_5351720	5351720	6.64135e-10	0.0837563	FarmCPU	Size	LtW_Unhulled
5	S5_5351720	5351720	1.50565e-14	0.0825	SUPER	Size	Width_Hulled
5	S5_5357864	5357864	1.77227e-08	0.1275	SUPER	Size	Width_Hulled
5	S5_5489725	5489725	1.45776e-09	0.2275	BLINK	Size	Width_Hulled
5	S5_5494607	5494607	5.21093e-10	0.225888	FarmCPU	Size	LtW_Unhulled
5	S5_8500354	8500354	7.23261e-09	0.0975	SUPER	Size	Width_Hulled
5	S5_8500578	8500578	1.12749e-07	0.1075	SUPER	Size	Width_Hulled
5	S5_8500967	8500967	1.36548e-07	0.0925	GLM	Size	Width_Hulled
5	S5_8500967	8500967	2.09405e-08	0.0925	SUPER	Size	Width_Hulled
5	S5_10350412	10350412	2.41086e-09	0.3025	FarmCPU	Size	Length_Hulled
5	S5_13997873	13997873	2.03697e-09	0.1	FarmCPU	Size	LtW_Hulled
5	S5_14941615	14941615	1.24194e-07	0.06	SUPER	Size	Width_Hulled
5	S5_15914840	15914840	1.24194e-07	0.06	SUPER	Size	Width_Hulled
5	S5_18153741	18153741	3.11844e-09	0.1175	FarmCPU	Size	LtW_Hulled
5	S5_27000135	27000135	1.30153e-07	0.0975	SUPER	Size	Width_Hulled
5	S5_28461121	28461121	1.2798e-07	0.0975	GLM	Size	Width_Hulled
5	S5_28461121	28461121	5.70757e-09	0.0975	SUPER	Size	Width_Hulled
6	S6_2141205	2141205	2.77233e-10	0.1075	SUPER	Size	Width_Hulled
6	S6_2141210	2141210	2.77233e-10	0.1075	SUPER	Size	Width_Hulled
6	S6_6436014	6436014	6.55098e-08	0.36802	SUPER	Size	Area_Unhulled
6	S6_14837297	14837297	1.11609e-07	0.205584	MLM	Size	LtW_Unhulled
6	S6_14837297	14837297	4.23166e-08	0.205584	GLM	Size	LtW_Unhulled
6	S6_14837297	14837297	4.71655e-08	0.205	GLM	Size	Perimeter_Hulled
6	S6_14837297	14837297	6.77163e-09	0.205	GLM	Size	Length_Hulled
6	S6_14837297	14837297	2.01172e-09	0.205	GLM	Size	LtW_Hulled
6	S6_14837330	14837330	1.13254e-07	0.21	MLM	Size	LtW_Hulled
6	S6_14837330	14837330	7.18644e-08	0.21066	GLM	Size	LtW_Unhulled
6	S6_14837330	14837330	1.8388e-08	0.21	GLM	Size	Perimeter_Hulled
6	S6_14837330	14837330	3.08144e-09	0.21	GLM	Size	Length_Hulled
6	S6_14837330	14837330	1.5909e-09	0.21	GLM	Size	LtW_Hulled
6	S6_14837641	14837641	8.19867e-08	0.2125	GLM	Size	Perimeter_Hulled
6	S6_14837641	14837641	2.57037e-08	0.2125	GLM	Size	Length_Hulled
6	S6_14837641	14837641	1.39049e-08	0.2125	GLM	Size	LtW_Hulled
6	S6_14839444	14839444	1.2519e-07	0.2275	MLM	Size	LtW_Hulled
6	S6_14839444	14839444	6.12159e-08	0.2275	GLM	Size	Length_Hulled
6	S6_14839444	14839444	1.70305e-08	0.2275	GLM	Size	LtW_Hulled
6	S6_14839446	14839446	1.37658e-07	0.1675	GLM	Size	Perimeter_Hulled
6	S6_14839736	14839736	8.24738e-08	0.1825	MLM	Size	LtW_Hulled
6	S6_14839736	14839736	4.03112e-08	0.1825	GLM	Size	Perimeter_Hulled
6	S6_14839736	14839736	1.28529e-08	0.1825	GLM	Size	Length_Hulled
6	S6_14839736	14839736	9.124e-09	0.1825	GLM	Size	LtW_Hulled
6	S6_15558320	15558320	2.59095e-09	0.408629	FarmCPU	Size	Width_Unhulled
6	S6_15558320	15558320	5.10167e-09	0.408629	BLINK	Size	Width_Unhulled
6	S6_16637860	16637860	1.22162e-07	0.294416	SUPER	Size	Area_Unhulled
6	S6_16701729	16701729	1.11168e-07	0.0625	SUPER	Size	Width_Hulled
6	S6_17884766	17884766	1.27257e-07	0.1	SUPER	Size	Width_Hulled
6	S6_21144823	21144823	5.247e-08	0.2025	MLM	Size	Length_Hulled
6	S6_21144823	21144823	7.17527e-09	0.2025	MLM	Size	LtW_Hulled
6	S6_21144823	21144823	1.13368e-08	0.2025	GLM	Size	Perimeter_Hulled
6	S6_21144823	21144823	2.52819e-09	0.2025	GLM	Size	Length_Hulled
6	S6_21144823	21144823	3.08186e-09	0.2025	GLM	Size	LtW_Hulled
6	S6_21145268	21145268	1.83864e-08	0.2025	MLM	Size	LtW_Hulled
6	S6_21145268	21145268	9.1965e-08	0.2025	GLM	Size	Perimeter_Hulled
6	S6_21145268	21145268	1.43329e-08	0.2025	GLM	Size	Length_Hulled
6	S6_21145268	21145268	4.2332e-09	0.2025	GLM	Size	LtW_Hulled
6	S6_21145327	21145327	1.35065e-07	0.2075	MLM	Size	Length_Hulled
6	S6_21145327	21145327	5.84905e-09	0.2075	MLM	Size	LtW_Hulled
6	S6_21145327	21145327	1.4746e-08	0.2075	GLM	Size	Perimeter_Hulled
6	S6_21145327	21145327	2.86371e-09	0.2075	GLM	Size	Length_Hulled
6	S6_21145327	21145327	1.49939e-09	0.2075	GLM	Size	LtW_Hulled
6	S6_21145692	21145692	1.19462e-08	0.2075	MLM	Size	LtW_Hulled
6	S6_21145692	21145692	2.03332e-08	0.2075	GLM	Size	Perimeter_Hulled
6	S6_21145692	21145692	4.93705e-09	0.2075	GLM	Size	Length_Hulled
6	S6_21145692	21145692	4.90638e-09	0.2075	GLM	Size	LtW_Hulled
6	S6_21149455	21149455	1.27767e-07	0.1975	MLM	Size	LtW_Hulled
6	S6_21149455	21149455	1.04218e-07	0.1975	GLM	Size	Perimeter_Hulled
6	S6_21149455	21149455	3.28682e-08	0.1975	GLM	Size	Length_Hulled
6	S6_21149455	21149455	2.64306e-08	0.1975	GLM	Size	LtW_Hulled
7	S7_2382744	2382744	1.36593e-08	0.0675	SUPER	Size	Width_Hulled
7	S7_2383791	2383791	1.05159e-07	0.065	SUPER	Size	Width_Hulled
7	S7_2384095	2384095	6.53718e-08	0.0725	SUPER	Size	Width_Hulled
7	S7_8620414	8620414	1.24194e-07	0.06	SUPER	Size	Width_Hulled
7	S7_8715006	8715006	4.12244e-08	0.35	FarmCPU	Size	LtW_Hulled
7	S7_12342037	12342037	1.34713e-07	0.0875	SUPER	Size	Width_Hulled
7	S7_19804594	19804594	1.57287e-08	0.1025	FarmCPU	Size	Perimeter_Hulled
7	S7_25204213	25204213	2.90453e-08	0.111675	FarmCPU	Size	Width_Unhulled
7	S7_27250435	27250435	8.23224e-08	0.395939	SUPER	Size	Area_Unhulled
7	S7_27250471	27250471	5.18297e-09	0.385787	SUPER	Size	Area_Unhulled
7	S7_27250477	27250477	6.13401e-08	0.380711	SUPER	Size	Area_Unhulled
7	S7_27250479	27250479	7.83526e-08	0.385787	SUPER	Size	Area_Unhulled
7	S7_27942281	27942281	6.4119e-10	0.275	BLINK	Size	LtW_Hulled
8	S8_484126	484126	5.9046e-14	0.145	FarmCPU	Size	Perimeter_Hulled
8	S8_484126	484126	4.95879e-08	0.145	FarmCPU	Size	Length_Hulled
8	S8_1218101	1218101	6.85069e-10	0.09	BLINK	Size	Area_Hulled
8	S8_1218101	1218101	3.75542e-08	0.09	SUPER	Size	Area_Hulled
8	S8_1218227	1218227	1.34857e-07	0.0925	SUPER	Size	Area_Hulled
8	S8_1218230	1218230	7.43511e-09	0.095	SUPER	Size	Area_Hulled
8	S8_1218443	1218443	1.34857e-07	0.0925	SUPER	Size	Area_Hulled
8	S8_1218456	1218456	1.34857e-07	0.0925	SUPER	Size	Area_Hulled
8	S8_1218464	1218464	6.91655e-08	0.09	SUPER	Size	Area_Hulled
8	S8_1218466	1218466	6.91655e-08	0.09	SUPER	Size	Area_Hulled
8	S8_1218493	1218493	1.34857e-07	0.0925	SUPER	Size	Area_Hulled
8	S8_1218498	1218498	1.34857e-07	0.0925	SUPER	Size	Area_Hulled
8	S8_1218514	1218514	1.34857e-07	0.0925	SUPER	Size	Area_Hulled
8	S8_1218610	1218610	1.34857e-07	0.0925	SUPER	Size	Area_Hulled
8	S8_1218614	1218614	6.31412e-08	0.095	SUPER	Size	Area_Hulled
8	S8_1218623	1218623	1.34857e-07	0.0925	SUPER	Size	Area_Hulled
8	S8_1218638	1218638	1.30463e-07	0.0975	SUPER	Size	Area_Hulled
8	S8_1218649	1218649	1.34857e-07	0.0925	SUPER	Size	Area_Hulled
8	S8_1218705	1218705	1.34857e-07	0.0925	SUPER	Size	Area_Hulled
8	S8_1218711	1218711	1.34857e-07	0.0925	SUPER	Size	Area_Hulled
8	S8_1218713	1218713	1.34857e-07	0.0925	SUPER	Size	Area_Hulled
8	S8_1218885	1218885	1.34857e-07	0.0925	SUPER	Size	Area_Hulled
8	S8_1218909	1218909	7.37219e-09	0.0875	SUPER	Size	Area_Hulled
8	S8_1218950	1218950	1.80837e-08	0.095	SUPER	Size	Area_Hulled
8	S8_1218963	1218963	1.30237e-07	0.0975	SUPER	Size	Area_Hulled
8	S8_1218980	1218980	1.30237e-07	0.0975	SUPER	Size	Area_Hulled
8	S8_1218996	1218996	2.94432e-08	0.095	SUPER	Size	Area_Hulled
8	S8_1219061	1219061	4.69261e-08	0.0875	SUPER	Size	Area_Hulled
8	S8_1219064	1219064	4.69261e-08	0.0875	SUPER	Size	Area_Hulled
8	S8_1219286	1219286	7.37219e-09	0.0875	SUPER	Size	Area_Hulled
8	S8_1219287	1219287	2.31262e-08	0.085	SUPER	Size	Area_Hulled
8	S8_1219328	1219328	1.48283e-07	0.095	SUPER	Size	Area_Hulled
8	S8_3085192	3085192	1.24194e-07	0.06	SUPER	Size	Width_Hulled
8	S8_6533060	6533060	7.26518e-08	0.0575	SUPER	Size	Width_Hulled
8	S8_8771963	8771963	1.53358e-10	0.116751	FarmCPU	Size	LtW_Unhulled
8	S8_9301214	9301214	9.54527e-09	0.0939086	SUPER	Size	Perimeter_Unhulled
8	S8_9301605	9301605	6.47607e-08	0.0939086	SUPER	Size	Perimeter_Unhulled
8	S8_9304304	9304304	6.85515e-08	0.106599	SUPER	Size	Perimeter_Unhulled
8	S8_9306425	9306425	5.20841e-09	0.119289	SUPER	Size	Perimeter_Unhulled
8	S8_9306494	9306494	3.53196e-13	0.101523	BLINK	Size	Perimeter_Unhulled
8	S8_9306494	9306494	2.22265e-09	0.101523	BLINK	Size	Length_Unhulled
8	S8_9306494	9306494	2.85846e-10	0.101523	SUPER	Size	Perimeter_Unhulled
8	S8_9306494	9306494	5.96394e-08	0.101523	SUPER	Size	Length_Unhulled
8	S8_15308425	15308425	8.68044e-08	0.06	SUPER	Size	Width_Hulled
8	S8_16009600	16009600	8.57196e-08	0.0825	SUPER	Size	Width_Hulled
8	S8_19569189	19569189	2.25685e-08	0.28	FarmCPU	Size	Width_Hulled
8	S8_20717305	20717305	1.24194e-07	0.06	SUPER	Size	Width_Hulled
8	S8_20717787	20717787	1.24194e-07	0.06	SUPER	Size	Width_Hulled
8	S8_20717829	20717829	1.24194e-07	0.06	SUPER	Size	Width_Hulled
8	S8_20717833	20717833	1.24194e-07	0.06	SUPER	Size	Width_Hulled
8	S8_20718383	20718383	2.18712e-08	0.0625	SUPER	Size	Width_Hulled
8	S8_20718768	20718768	1.24194e-07	0.06	SUPER	Size	Width_Hulled
8	S8_20718770	20718770	1.24194e-07	0.06	SUPER	Size	Width_Hulled
8	S8_23224639	23224639	1.11739e-07	0.075	SUPER	Size	Width_Hulled
8	S8_27847717	27847717	1.05762e-07	0.203046	SUPER	Size	Area_Unhulled
9	S9_865000	865000	1.24194e-07	0.06	SUPER	Size	Width_Hulled
9	S9_865297	865297	1.24194e-07	0.06	SUPER	Size	Width_Hulled
9	S9_866483	866483	1.24194e-07	0.06	SUPER	Size	Width_Hulled
9	S9_1925722	1925722	2.28628e-09	0.106599	SUPER	Size	Area_Unhulled
9	S9_4933928	4933928	6.1866e-08	0.1825	SUPER	Size	Area_Hulled
9	S9_4941976	4941976	1.4427e-07	0.1875	SUPER	Size	Area_Hulled
9	S9_9430016	9430016	1.58974e-08	0.0575	SUPER	Size	Width_Hulled
9	S9_9542418	9542418	1.12664e-08	0.1225	SUPER	Size	Width_Hulled
9	S9_12309580	12309580	2.99153e-12	0.4	FarmCPU	Size	Perimeter_Hulled
9	S9_16915260	16915260	5.17004e-08	0.36	FarmCPU	Size	Width_Hulled
10	S10_119586	119586	1.12044e-15	0.0964467	FarmCPU	Size	Area_Unhulled
10	S10_119586	119586	1.74868e-10	0.0975	BLINK	Size	Area_Hulled
10	S10_4588306	4588306	1.11168e-07	0.0625	SUPER	Size	Width_Hulled
10	S10_4588373	4588373	1.24194e-07	0.06	SUPER	Size	Width_Hulled
10	S10_4588903	4588903	1.24194e-07	0.06	SUPER	Size	Width_Hulled
10	S10_4589118	4589118	1.24194e-07	0.06	SUPER	Size	Width_Hulled
10	S10_4590981	4590981	4.06086e-08	0.0625	SUPER	Size	Width_Hulled
10	S10_4593409	4593409	1.24194e-07	0.06	SUPER	Size	Width_Hulled
10	S10_4593622	4593622	1.24194e-07	0.06	SUPER	Size	Width_Hulled
10	S10_4595288	4595288	1.24194e-07	0.06	SUPER	Size	Width_Hulled
10	S10_4595291	4595291	1.24194e-07	0.06	SUPER	Size	Width_Hulled
10	S10_4595416	4595416	1.24194e-07	0.06	SUPER	Size	Width_Hulled
10	S10_5127893	5127893	2.08149e-08	0.0659898	FarmCPU	Size	Width_Unhulled
10	S10_6233398	6233398	8.27356e-08	0.0575	SUPER	Size	Width_Hulled
10	S10_6233698	6233698	8.27356e-08	0.0575	SUPER	Size	Width_Hulled
10	S10_6240462	6240462	8.27356e-08	0.0575	SUPER	Size	Width_Hulled
10	S10_6241135	6241135	8.27356e-08	0.0575	SUPER	Size	Width_Hulled
10	S10_7993781	7993781	5.23786e-08	0.0575	SUPER	Size	Width_Hulled
10	S10_7993924	7993924	1.24194e-07	0.06	SUPER	Size	Width_Hulled
10	S10_7993996	7993996	1.24194e-07	0.06	SUPER	Size	Width_Hulled
10	S10_7994036	7994036	1.24194e-07	0.06	SUPER	Size	Width_Hulled
10	S10_7994043	7994043	1.24194e-07	0.06	SUPER	Size	Width_Hulled
10	S10_7994092	7994092	1.24194e-07	0.06	SUPER	Size	Width_Hulled
10	S10_7994094	7994094	1.24194e-07	0.06	SUPER	Size	Width_Hulled
10	S10_7994121	7994121	1.24194e-07	0.06	SUPER	Size	Width_Hulled
10	S10_7994137	7994137	1.24194e-07	0.06	SUPER	Size	Width_Hulled
10	S10_7994163	7994163	1.24194e-07	0.06	SUPER	Size	Width_Hulled
10	S10_7994195	7994195	1.24194e-07	0.06	SUPER	Size	Width_Hulled
10	S10_7994230	7994230	1.24194e-07	0.06	SUPER	Size	Width_Hulled
10	S10_7994288	7994288	1.24194e-07	0.06	SUPER	Size	Width_Hulled
10	S10_7994326	7994326	1.24194e-07	0.06	SUPER	Size	Width_Hulled
10	S10_7994344	7994344	1.24194e-07	0.06	SUPER	Size	Width_Hulled
10	S10_7994364	7994364	1.24194e-07	0.06	SUPER	Size	Width_Hulled
10	S10_7994515	7994515	1.24194e-07	0.06	SUPER	Size	Width_Hulled
10	S10_7994527	7994527	1.24194e-07	0.06	SUPER	Size	Width_Hulled
10	S10_7994561	7994561	1.24194e-07	0.06	SUPER	Size	Width_Hulled
10	S10_7994608	7994608	1.24194e-07	0.06	SUPER	Size	Width_Hulled
10	S10_7994679	7994679	1.24194e-07	0.06	SUPER	Size	Width_Hulled
10	S10_7994680	7994680	1.24194e-07	0.06	SUPER	Size	Width_Hulled
10	S10_7994685	7994685	1.24194e-07	0.06	SUPER	Size	Width_Hulled
10	S10_7994692	7994692	1.24194e-07	0.06	SUPER	Size	Width_Hulled
10	S10_7994725	7994725	1.24194e-07	0.06	SUPER	Size	Width_Hulled
10	S10_7994748	7994748	1.24194e-07	0.06	SUPER	Size	Width_Hulled
10	S10_7994760	7994760	1.24194e-07	0.06	SUPER	Size	Width_Hulled
10	S10_7994793	7994793	1.24194e-07	0.06	SUPER	Size	Width_Hulled
10	S10_7994825	7994825	1.24194e-07	0.06	SUPER	Size	Width_Hulled
10	S10_7994885	7994885	1.24194e-07	0.06	SUPER	Size	Width_Hulled
10	S10_7994902	7994902	1.24194e-07	0.06	SUPER	Size	Width_Hulled
10	S10_7994924	7994924	1.24194e-07	0.06	SUPER	Size	Width_Hulled
10	S10_7995163	7995163	1.24194e-07	0.06	SUPER	Size	Width_Hulled
10	S10_7995226	7995226	1.24194e-07	0.06	SUPER	Size	Width_Hulled
10	S10_7995234	7995234	1.24194e-07	0.06	SUPER	Size	Width_Hulled
10	S10_7995241	7995241	1.24194e-07	0.06	SUPER	Size	Width_Hulled
10	S10_7995260	7995260	1.01939e-08	0.0575	SUPER	Size	Width_Hulled
10	S10_7995275	7995275	1.24194e-07	0.06	SUPER	Size	Width_Hulled
10	S10_11190403	11190403	1.05169e-07	0.0913706	BLINK	Size	Perimeter_Unhulled
10	S10_18063160	18063160	1.81492e-08	0.0625	SUPER	Size	Width_Hulled
10	S10_20126625	20126625	2.21118e-08	0.195	MLM	Size	LtW_Hulled
10	S10_20126625	20126625	1.33127e-08	0.195	GLM	Size	Perimeter_Hulled
10	S10_20126625	20126625	4.84864e-09	0.195	GLM	Size	Length_Hulled
10	S10_20126625	20126625	4.20614e-09	0.195	GLM	Size	LtW_Hulled
10	S10_23102710	23102710	5.54613e-10	0.1075	SUPER	Size	Width_Hulled
11	S11_3982371	3982371	8.08742e-08	0.065	SUPER	Size	Width_Hulled
11	S11_4811892	4811892	4.39779e-08	0.162437	FarmCPU	Size	Width_Unhulled
11	S11_11675370	11675370	2.08468e-08	0.266497	BLINK	Size	Area_Unhulled
11	S11_11675370	11675370	6.04143e-09	0.266497	SUPER	Size	Area_Unhulled
11	S11_13060063	13060063	9.78154e-08	0.294416	SUPER	Size	Area_Unhulled
11	S11_13060070	13060070	9.78154e-08	0.294416	SUPER	Size	Area_Unhulled
11	S11_13060223	13060223	4.39812e-08	0.312183	SUPER	Size	Area_Unhulled
11	S11_13060406	13060406	5.49778e-08	0.296954	GLM	Size	Area_Unhulled
11	S11_13060406	13060406	3.23108e-10	0.296954	SUPER	Size	Area_Unhulled
11	S11_13060439	13060439	5.49778e-08	0.296954	GLM	Size	Area_Unhulled
11	S11_13060439	13060439	3.23108e-10	0.296954	SUPER	Size	Area_Unhulled
11	S11_13060467	13060467	3.57045e-08	0.294416	GLM	Size	Area_Unhulled
11	S11_13060712	13060712	3.49854e-08	0.312183	GLM	Size	Area_Unhulled
11	S11_13060712	13060712	1.08347e-10	0.312183	SUPER	Size	Area_Unhulled
11	S11_13061082	13061082	1.68788e-09	0.314721	SUPER	Size	Area_Unhulled
11	S11_13061091	13061091	1.11573e-08	0.296954	GLM	Size	Area_Unhulled
11	S11_13061091	13061091	1.2566e-11	0.296954	SUPER	Size	Area_Unhulled
11	S11_13061368	13061368	1.22569e-07	0.317259	SUPER	Size	Area_Unhulled
11	S11_13061399	13061399	2.27969e-09	0.294416	SUPER	Size	Area_Unhulled
11	S11_13061431	13061431	1.91174e-09	0.294416	SUPER	Size	Area_Unhulled
11	S11_13061444	13061444	1.91174e-09	0.294416	SUPER	Size	Area_Unhulled
11	S11_13061450	13061450	2.97486e-09	0.291878	SUPER	Size	Area_Unhulled
11	S11_13061453	13061453	3.33249e-08	0.294416	SUPER	Size	Area_Unhulled
11	S11_13061716	13061716	4.51418e-09	0.299492	SUPER	Size	Area_Unhulled
11	S11_13061742	13061742	4.51418e-09	0.299492	SUPER	Size	Area_Unhulled
11	S11_13061759	13061759	3.0072e-08	0.296954	SUPER	Size	Area_Unhulled
11	S11_13061761	13061761	3.0072e-08	0.296954	SUPER	Size	Area_Unhulled
11	S11_13062392	13062392	6.84242e-08	0.291878	SUPER	Size	Area_Unhulled
11	S11_19548121	19548121	1.13877e-07	0.0575	SUPER	Size	Width_Hulled
11	S11_19548487	19548487	1.24194e-07	0.06	SUPER	Size	Width_Hulled
11	S11_19549081	19549081	1.24194e-07	0.06	SUPER	Size	Width_Hulled
11	S11_19553908	19553908	1.24194e-07	0.06	SUPER	Size	Width_Hulled
11	S11_23115381	23115381	3.43559e-08	0.0625	SUPER	Size	Width_Hulled
11	S11_26045504	26045504	5.51055e-08	0.2125	MLM	Size	LtW_Hulled
11	S11_26045504	26045504	1.20474e-07	0.2125	GLM	Size	LtW_Hulled
11	S11_26045901	26045901	6.12083e-08	0.2275	MLM	Size	LtW_Hulled
11	S11_26045901	26045901	6.18177e-08	0.2275	GLM	Size	Perimeter_Hulled
11	S11_26045901	26045901	1.20056e-08	0.2275	GLM	Size	Length_Hulled
11	S11_26045901	26045901	4.12784e-09	0.2275	GLM	Size	LtW_Hulled
11	S11_26343950	26343950	1.80358e-08	0.06	SUPER	Size	Width_Hulled
11	S11_28653560	28653560	1.29039e-07	0.233503	SUPER	Size	Area_Unhulled
11	S11_28653837	28653837	8.31175e-08	0.233503	SUPER	Size	Area_Unhulled
11	S11_28654267	28654267	1.32815e-07	0.236041	SUPER	Size	Area_Unhulled
11	S11_28654543	28654543	1.40606e-07	0.238579	SUPER	Size	Area_Unhulled
12	S12_3066400	3066400	2.68751e-09	0.155	BLINK	Size	LtW_Hulled
12	S12_4699792	4699792	1.54039e-08	0.0675	SUPER	Size	Width_Hulled
12	S12_4699945	4699945	8.41456e-09	0.0625	SUPER	Size	Width_Hulled
12	S12_4699965	4699965	1.24194e-07	0.06	SUPER	Size	Width_Hulled
12	S12_4699971	4699971	1.24194e-07	0.06	SUPER	Size	Width_Hulled
12	S12_4700008	4700008	7.26518e-08	0.0575	SUPER	Size	Width_Hulled
12	S12_4700062	4700062	1.24194e-07	0.06	SUPER	Size	Width_Hulled
12	S12_4700281	4700281	1.24194e-07	0.06	SUPER	Size	Width_Hulled
12	S12_4700317	4700317	1.24194e-07	0.06	SUPER	Size	Width_Hulled
12	S12_4700324	4700324	1.24194e-07	0.06	SUPER	Size	Width_Hulled
12	S12_4700331	4700331	1.25988e-07	0.0625	SUPER	Size	Width_Hulled
12	S12_7357281	7357281	8.27356e-08	0.0575	SUPER	Size	Width_Hulled
12	S12_7357533	7357533	8.27356e-08	0.0575	SUPER	Size	Width_Hulled
12	S12_7357559	7357559	8.27356e-08	0.0575	SUPER	Size	Width_Hulled
12	S12_12548214	12548214	1.24194e-07	0.06	SUPER	Size	Width_Hulled
12	S12_15184785	15184785	1.03266e-07	0.055	SUPER	Size	Width_Hulled
12	S12_15568939	15568939	6.92115e-08	0.065	SUPER	Size	Width_Hulled
12	S12_15726133	15726133	1.24194e-07	0.06	SUPER	Size	Width_Hulled
12	S12_15726302	15726302	3.26112e-08	0.0837563	SUPER	Size	Width_Unhulled
12	S12_15726302	15726302	5.17244e-09	0.0825	SUPER	Size	Width_Hulled
12	S12_18738483	18738483	2.93595e-08	0.365482	FarmCPU	Size	Width_Unhulled
12	S12_19372987	19372987	8.27356e-08	0.0575	SUPER	Size	Width_Hulled
12	S12_21971843	21971843	1.19316e-08	0.1025	FarmCPU	Size	Length_Hulled
12	S12_24133979	24133979	7.7641e-08	0.08	GLM	Size	Width_Hulled
1	S1_13233467	13233467	1.12518e-07	0.10199	SUPER	Weight	Seed_1000
1	S1_22214318	22214318	4.71747e-09	0.0845771	SUPER	Weight	Seed_1000
2	S2_7913270	7913270	1.37196e-08	0.21393	FarmCPU	Weight	Seed_1000
3	S3_12172802	12172802	1.20854e-10	0.0970149	BLINK	Weight	Seed_1000
3	S3_18287707	18287707	1.35947e-07	0.355721	SUPER	Weight	Seed_1000
3	S3_19923718	19923718	1.22527e-07	0.328358	SUPER	Weight	Seed_1000
3	S3_19923726	19923726	9.66186e-08	0.318408	SUPER	Weight	Seed_1000
3	S3_20809455	20809455	1.35928e-07	0.385572	SUPER	Weight	Seed_1000
5	S5_5188483	5188483	5.91212e-08	0.119403	GLM	Weight	Seed_1000
5	S5_5188488	5188488	5.12006e-08	0.116915	GLM	Weight	Seed_1000
5	S5_5188488	5188488	1.08352e-13	0.116915	FarmCPU	Weight	Seed_1000
5	S5_5188488	5188488	1.89356e-14	0.116915	BLINK	Weight	Seed_1000
5	S5_5349693	5349693	1.33587e-07	0.121891	SUPER	Weight	Seed_1000
7	S7_27250471	27250471	3.51762e-08	0.390547	GLM	Weight	Seed_1000
7	S7_27250471	27250471	2.47383e-09	0.390547	FarmCPU	Weight	Seed_1000
7	S7_27250471	27250471	2.1099e-11	0.390547	BLINK	Weight	Seed_1000
7	S7_27250471	27250471	2.61352e-10	0.390547	SUPER	Weight	Seed_1000
7	S7_27250476	27250476	5.01637e-08	0.390547	GLM	Weight	Seed_1000
7	S7_27250476	27250476	1.74155e-10	0.390547	SUPER	Weight	Seed_1000
7	S7_27250477	27250477	9.77744e-08	0.385572	GLM	Weight	Seed_1000
7	S7_27250477	27250477	4.71692e-10	0.385572	SUPER	Weight	Seed_1000
7	S7_27250479	27250479	6.09688e-08	0.390547	GLM	Weight	Seed_1000
7	S7_27250479	27250479	5.30372e-10	0.390547	SUPER	Weight	Seed_1000
7	S7_27939667	27939667	6.58938e-09	0.104478	SUPER	Weight	Seed_1000
9	S9_6597843	6597843	3.9793e-08	0.276119	BLINK	Weight	Seed_1000
11	S11_13061266	13061266	4.54041e-09	0.281095	FarmCPU	Weight	Seed_1000
11	S11_27027722	27027722	1.88923e-09	0.114428	BLINK	Weight	Seed_1000
*The yellow color indicates that the SNP locus is within 500 Mb of the hotspot QTL related to seed size, shape and weight traits.

## Sheet: Supp. Table 2
Supplementary Table 2. Genes within QTL hotspots on rice chromosome 7 and 2
Locus ID	Transcript ID	Position	Description
Os07g0658550	Os07t0658550-00	chr07:27742427..27743741(- strand)	Conserved hypothetical protein. (Os07t0658550-00)
Os07g0648900	Os07t0648900-00	chr07:27117447..27124908(+ strand)	Armadillo-like helical domain containing protein. (Os07t0648900-00)
Os07g0649400	Os07t0649400-01	chr07:27149011..27150019(+ strand)	Conserved hypothetical protein. (Os07t0649400-01)
Os07g0656050	Os07t0656050-00	chr07:27585104..27585695(- strand)	Hypothetical protein. (Os07t0656050-00)
Os07g0650000	Os07t0650000-01	chr07:27171289..27176212(- strand)	Hypothetical protein. (Os07t0650000-01)
Os07g0671700	Os07t0671700-01	chr07:28402333..28409552(+ strand)	Type I protein arginine methyltransferase (Os07t0671700-01)
Os07g0666400	Os07t0666400-00	chr07:28140745..28143487(- strand)	Hypothetical conserved gene. (Os07t0666400-00)
Os07g0657600	Os07t0657600-01	chr07:27686536..27688834(- strand)	Hypothetical conserved gene. (Os07t0657600-01)
Os07g0663000	Os07t0663000-00	chr07:27969862..27970340(- strand)	Hypothetical protein. (Os07t0663000-00)
Os07g0656000	Os07t0656000-00	chr07:27585048..27587362(+ strand)	Domain of unknown function DUF231, plant domain containing protein. (Os07t0656000-00)
Os07g0653000	Os07t0653000-00	chr07:27421098..27422228(+ strand)	Similar to BLE2 protein. (Os07t0653000-00)
Os07g0665100	Os07t0665100-01	chr07:28073865..28074895(- strand)	Hypothetical protein. (Os07t0665100-01)
Os07g0673400	Os07t0673400-01, Os07t0673400-02	chr07:28468527..28469554(+ strand)	Homologue of the bacterial universal stress protein family, Adaptation to submergence stress, Ethylenemediated stress adaptation (Os07t0673400-01);Similar to Universal stress protein. (Os07t0673400-02)
Os07g0665000	Os07t0665000-00	chr07:28073863..28074868(+ strand)	Similar to Short-chain dehydrogenase/reductase (Fragment). (Os07t0665000-00)
Os07g0651600	Os07t0651600-00	chr07:27319435..27320868(+ strand)	Armadillo-like helical domain containing protein. (Os07t0651600-00)
Os07g0668500	Os07t0668500-00	chr07:28228570..28231389(+ strand)	GnK2 domain containing receptor-like kinase-6, Response to hypoxia and submergence (Os07t0668500-00)
Os07g0662900	Os07t0662900-01	chr07:27960583..27968015(+ strand)	Disproportionating enzyme 2, Glucosyltransferase, Amylomaltase, Provision of energy source for pollen germination and pollen-tube elongation (Os07t0662900-01)
Os07g0660500	Os07t0660500-00	chr07:27846318..27847754(- strand)	Similar to Cis-zeatin O-glucosyltransferase 1 (EC 2.4.1.215) (cisZOG1). (Os07t0660500-00)
Os07g0664200	Os07t0664200-01	chr07:28044948..28046299(+ strand)	Short-chain dehydrogenase/reductase SDR domain containing protein. (Os07t0664200-01)
Os07g0659300	Os07t0659300-01	chr07:27781056..27781992(+ strand)	Conserved hypothetical protein. (Os07t0659300-01)
Os07g0672300	Os07t0672300-00	chr07:28417340..28418465(+ strand)	Protein of unknown function DUF247, plant domain containing protein. (Os07t0672300-00)
Os07g0671500	Os07t0671500-01, Os07t0671500-02	chr07:28393569..28400306(- strand)	Similar to Indole-3-acetic acid-amido synthetase GH3.17 (EC 6.3.2.-) (Auxin- responsive GH3-like protein 17) (AtGH3-17). (Os07t0671500-01);Similar to Indole-3-acetic acid-amido synthetase GH3.17 (EC 6.3.2.-) (Auxin- responsive GH3-like protein 17) (AtGH3-17). (Os07t0671500-02)
Os07g0666750	Os07t0666750-00	chr07:28146805..28147613(+ strand)	Hypothetical gene. (Os07t0666750-00)
Os07g0667000	Os07t0667000-01, Os07t0667000-02	chr07:28173219..28176820(+ strand)	Similar to Tubby-like protein 3. (Os07t0667000-01);Similar to Tubby-like protein 3. (Os07t0667000-02)
Os07g0648266	Os07t0648266-00	chr07:27073219..27078777(+ strand)	Similar to 2-oxo acid dehydrogenase, lipoyl-binding site. (Os07t0648266-00)
Os07g0673500	Os07t0673500-01, Os07t0673500-02	chr07:28469782..28474153(- strand)	SR subfamily protein, Serine/arginine (SR)-rich protein, Response to cold and heat stress, Response to GA treatment (Os07t0673500-01);Similar to cDNA clone:001-208-C08, full insert sequence (Fragment). (Os07t0673500-02)
Os07g0661600	Os07t0661600-01, Os07t0661600-02, Os07t0661600-03	chr07:27915321..27921192(- strand)	Similar to RNA-binding protein-like protein. (Os07t0661600-01);C3HC4-type E3-ubiquitin ligase, Salt tolerance, Na+/K+ homeostasis (Os07t0661600-02);Similar to RNA-binding protein. (Os07t0661600-03)
Os07g0672700	Os07t0672700-00	chr07:28440031..28441746(- strand)	UDP-glucuronosyl/UDP-glucosyltransferase family protein. (Os07t0672700-00)
Os07g0664000	Os07t0664000-00	chr07:28020795..28021694(+ strand)	Similar to Oxidoreductase, short chain dehydrogenase/reductase family protein, expressed. (Os07t0664000-00)
Os07g0647550	Os07t0647550-00	chr07:27041334..27041774(- strand)	Non-protein coding transcript. (Os07t0647550-00)
Os07g0660100	Os07t0660100-01	chr07:27823831..27824495(- strand)	Similar to predicted protein. (Os07t0660100-01)
Os07g0660466	Os07t0660466-00	chr07:27846309..27847727(+ strand)	Hypothetical protein. (Os07t0660466-00)
Os07g0669800	Os07t0669800-01	chr07:28324762..28335077(+ strand)	Cysteine-tryptophan (CW) domain-containing zinc finger protein, Regulation of grain width (Os07t0669800-01)
Os07g0648400	Os07t0648400-00	chr07:27084840..27094263(+ strand)	Armadillo-type fold domain containing protein. (Os07t0648400-00)
Os07g0647500	Os07t0647500-01	chr07:27040011..27041822(+ strand)	Cytochrome c oxidase, subunit VIIa domain containing protein. (Os07t0647500-01)
Os07g0666300	Os07t0666300-01	chr07:28135841..28140653(+ strand)	Hypothetical conserved gene. (Os07t0666300-01)
Os07g0663500	Os07t0663500-00	chr07:27991215..27992591(+ strand)	Similar to Short-chain dehydrogenase/reductase (Fragment). (Os07t0663500-00)
Os07g0661450	Os07t0661450-00	chr07:27901217..27901446(+ strand)	Similar to predicted protein. (Os07t0661450-00)
Os07g0663750	Os07t0663750-00	chr07:28003036..28003613(- strand)	Hypothetical protein. (Os07t0663750-00)
Os07g0670600	Os07t0670600-01	chr07:28352574..28354759(+ strand)	Ribosome biogenesis factor, NIP7 domain containing protein. (Os07t0670600-01)
Os07g0654800	Os07t0654800-01	chr07:27504846..27508206(- strand)	Hypothetical gene. (Os07t0654800-01)
Os07g0654300	Os07t0654300-01	chr07:27486411..27487921(- strand)	Conserved hypothetical protein. (Os07t0654300-01)
Os07g0663300	Os07t0663300-01, Os07t0663300-02	chr07:27983224..27987956(- strand)	Similar to RNA-binding protein BRUNOL5 (Fragment). (Os07t0663300-01);Hypothetical conserved gene. (Os07t0663300-02)
Os07g0674750	Os07t0674750-00	chr07:28537719..28539955(- strand)	Non-protein coding transcript. (Os07t0674750-00)
Os07g0674400	Os07t0674400-01	chr07:28531925..28532701(+ strand)	Pollen Ole e 1 allergen/extensin domain containing protein. (Os07t0674400-01)
Os07g0655900	Os07t0655900-01, Os07t0655900-02	chr07:27579597..27584114(+ strand)	SNARE associated Golgi protein domain containing protein. (Os07t0655900-01);Similar to predicted protein. (Os07t0655900-02)
Os07g0665700	Os07t0665700-01	chr07:28101292..28109515(- strand)	Peptidase, trypsin-like serine and cysteine domain containing protein. (Os07t0665700-01)
Os07g0661900	Os07t0661900-01	chr07:27929713..27932769(- strand)	Pentatricopeptide repeat domain containing protein. (Os07t0661900-01)
Os07g0660400	Os07t0660400-01	chr07:27841389..27845407(- strand)	Similar to pseudouridine synthase family protein. (Os07t0660400-01)
Os07g0668800	Os07t0668800-01	chr07:28247341..28249707(+ strand)	BTB/POZ fold domain containing protein. (Os07t0668800-01)
Os07g0648233	Os07t0648233-00	chr07:27065563..27067402(+ strand)	Armadillo-type fold domain containing protein. (Os07t0648233-00)
Os07g0656400	Os07t0656400-01	chr07:27620792..27623614(+ strand)	Protein of unknown function DUF288 domain containing protein. (Os07t0656400-01)
Os07g0658400	Os07t0658400-02	chr07:27723089..27738212(- strand)	Ferredoxin-dependent glutamate synthase, Leaf senescence and nitrogen remobilization (Os07t0658400-02)
Os07g0654900	Os07t0654900-00	chr07:27512362..27514309(+ strand)	Similar to BLE2 protein. (Os07t0654900-00)
Os07g0659100	Os07t0659100-01	chr07:27775978..27778029(- strand)	Ankyrin repeat domain-containing protein 2A (Os07t0659100-01)
Os07g0650375	Os07t0650375-00	chr07:27185312..27189685(+ strand)	Armadillo domain containing protein. (Os07t0650375-00)
Os07g0664500	Os07t0664500-01	chr07:28057781..28059098(+ strand)	NAD(P)-binding domain containing protein. (Os07t0664500-01)
Os07g0663700	Os07t0663700-01	chr07:28002587..28004412(+ strand)	Similar to Oxidoreductase, short chain dehydrogenase/reductase family protein, expressed. (Os07t0663700-01)
Os07g0661800	Os07t0661800-01	chr07:27926158..27929980(+ strand)	Similar to Nucleolar protein Nop56. (Os07t0661800-01)
Os07g0661700	Os07t0661700-01	chr07:27922243..27924569(- strand)	Conserved hypothetical protein. (Os07t0661700-01)
Os07g0656900	Os07t0656900-00	chr07:27639160..27643492(- strand)	Similar to Serine carboxypepsidase (Fragment). (Os07t0656900-00)
Os07g0672175	Os07t0672175-00	chr07:28415288..28415727(+ strand)	Similar to armadillo/beta-catenin repeat family protein / BTB/POZ domain-containing protein. (Os07t0672175-00)
Os07g0654700	Os07t0654700-00	chr07:27501837..27507177(+ strand)	Similar to BLE2 protein. (Os07t0654700-00)
Os07g0656300	Os07t0656300-00	chr07:27619014..27620570(- strand)	Conserved hypothetical protein. (Os07t0656300-00)
Os07g0667350	Os07t0667350-00	chr07:28185196..28187434(+ strand)	Hypothetical gene. (Os07t0667350-00)
Os07g0647900	Os07t0647900-01	chr07:27055343..27059048(+ strand)	DEAD-like helicase, N-terminal domain containing protein. (Os07t0647900-01)
Os07g0672600	Os07t0672600-00	chr07:28435912..28437519(- strand)	Hypothetical conserved gene. (Os07t0672600-00)
Os07g0674100	Os07t0674100-01, Os07t0674100-02	chr07:28494715..28498019(+ strand)	Hypothetical conserved gene. (Os07t0674100-01);UDP-glucuronic acid decarboxylase (Os07t0674100-02)
Os07g0659800	Os07t0659800-01	chr07:27807792..27811531(+ strand)	SIAH-type E3 ligase, Plant growth and development (Os07t0659800-01)
Os07g0661400	Os07t0661400-01	chr07:27890235..27891316(- strand)	Conserved hypothetical protein. (Os07t0661400-01)
Os07g0647800	Os07t0647800-01, Os07t0647800-02	chr07:27050796..27054786(- strand)	Similar to zinc finger family protein. (Os07t0647800-01);Similar to zinc finger (C3HC4-type RING finger) family protein. (Os07t0647800-02)
Os07g0673801	Os07t0673801-01	chr07:28479888..28480536(- strand)	Conserved hypothetical protein. (Os07t0673801-01)
Os07g0669401	Os07t0669401-00	chr07:28286528..28286973(+ strand)	Conserved hypothetical protein. (Os07t0669401-00)
Os07g0660000	Os07t0660000-00	chr07:27819750..27823763(+ strand)	Similar to cDNA clone:J013120J20, full insert sequence. (Os07t0660000-00)
Os07g0658500	Os07t0658500-00	chr07:27742675..27743998(+ strand)	Hypothetical conserved gene. (Os07t0658500-00)
Os07g0650600	Os07t0650600-02, Os07t0650600-04	chr07:27197715..27201395(+ strand)	Similar to BLE2 protein. (Os07t0650600-02);BLE2 protein, Brassinolide-regulated growth and development processes (Os07t0650600-04)
Os07g0673600	Os07t0673600-00	chr07:28474722..28475309(+ strand)	Conserved hypothetical protein. (Os07t0673600-00)
Os07g0667100	Os07t0667100-00	chr07:28178880..28181604(- strand)	Glycoside hydrolase, family 14 protein. (Os07t0667100-00)
Os07g0671450	Os07t0671450-00	chr07:28392125..28392684(+ strand)	Non-protein coding transcript. (Os07t0671450-00)
Os07g0662200	Os07t0662200-00	chr07:27936364..27937218(- strand)	Conserved hypothetical protein. (Os07t0662200-00)
Os07g0648300	Os07t0648300-01	chr07:27081022..27083477(+ strand)	Conserved hypothetical protein. (Os07t0648300-01)
Os07g0649600	Os07t0649600-00	chr07:27155068..27157912(- strand)	Similar to OSIGBa0093K19.10 protein. (Os07t0649600-00)
Os07g0669000	Os07t0669000-01	chr07:28258418..28260408(+ strand)	Similar to Catalytic subunit of polymerase zeta. (Os07t0669000-01)
Os07g0674700	Os07t0674700-01	chr07:28537617..28540104(+ strand)	Similar to 60S ribosomal protein L18. (Os07t0674700-01)
Os07g0669200	Os07t0669200-01	chr07:28277520..28281063(+ strand)	Spo0B-associated GTP-binding protein (Obg) GTPase, Regulation of DNA replication and ribosome biogenesis in chloroplast nucleoids, Chloroplast development (Os07t0669200-01)
Os07g0657300	Os07t0657300-01	chr07:27677096..27679217(- strand)	Hypothetical protein. (Os07t0657300-01)
Os07g0650451	Os07t0650451-00	chr07:27185941..27190989(- strand)	Hypothetical gene. (Os07t0650451-00)
Os07g0653100	Os07t0653100-01	chr07:27424388..27426124(- strand)	Conserved hypothetical protein. (Os07t0653100-01)
Os07g0667300	Os07t0667300-01	chr07:28184879..28187843(- strand)	CONSTANS-like transcriptional activator, Negative regulation of flowering (Os07t0667300-01)
Os07g0655800	Os07t0655800-00	chr07:27577343..27578696(+ strand)	Similar to Aspartic acid-rich protein. (Os07t0655800-00)
Os07g0658300	Os07t0658300-01, Os07t0658300-02, Os07t0658300-03	chr07:27713321..27722659(+ strand)	Rho GTPase-activating protein, Target of the E3 ligase SPL11, Negative regulation of programmed cell death and innate immunity (Os07t0658300-01);Splicing isoform of SPIN6 (Os07t0658300-02);Splicing isoform of SPIN6 (Os07t0658300-03)
Os07g0663800	Os07t0663800-01	chr07:28004961..28006171(+ strand)	Similar to Oxidoreductase, short chain dehydrogenase/reductase family protein, expressed. (Os07t0663800-01)
Os07g0668100	Os07t0668100-01	chr07:28210626..28213920(- strand)	Conserved hypothetical protein. (Os07t0668100-01)
Os07g0657400	Os07t0657400-01	chr07:27677463..27679473(+ strand)	Glycosyltransferase AER61, uncharacterized domain containing protein. (Os07t0657400-01)
Os07g0649300	Os07t0649300-00	chr07:27141246..27145190(+ strand)	Armadillo-like helical domain containing protein. (Os07t0649300-00)
Os07g0649500	Os07t0649500-00	chr07:27150266..27154326(+ strand)	Armadillo-like helical domain containing protein. (Os07t0649500-00)
Os07g0649800	Os07t0649800-00	chr07:27165867..27166599(+ strand)	Hypothetical conserved gene. (Os07t0649800-00)
Os07g0667900	Os07t0667900-00	chr07:28206595..28209063(- strand)	Hypothetical protein. (Os07t0667900-00)
Os07g0664150	Os07t0664150-00	chr07:28043196..28043812(+ strand)	Similar to Oxidoreductase, short chain dehydrogenase/reductase family protein, expressed. (Os07t0664150-00)
Os07g0673700	Os07t0673700-01	chr07:28476421..28479667(+ strand)	Kelch-type beta propeller domain containing protein. (Os07t0673700-01)
Os07g0665750	Os07t0665750-00	chr07:28101819..28107515(+ strand)	Hypothetical protein. (Os07t0665750-00)
Os07g0670701	Os07t0670701-00	chr07:28359231..28360244(- strand)	Non-protein coding transcript. (Os07t0670701-00)
Os07g0661000	Os07t0661000-01	chr07:27865026..27868232(+ strand)	Adenosine/AMP deaminase domain containing protein. (Os07t0661000-01)
Os07g0665200	Os07t0665200-01	chr07:28075600..28077583(- strand)	Cu/Zn-Superoxidase Dismutase, Target of miR398b, Resistance to rice blast disease (Os07t0665200-01)
Os07g0648100	Os07t0648100-01	chr07:27062738..27069070(- strand)	Non-protein coding transcript. (Os07t0648100-01)
Os07g0667800	Os07t0667800-00	chr07:28201698..28202106(+ strand)	Conserved hypothetical protein. (Os07t0667800-00)
Os07g0661550	Os07t0661550-00	chr07:27910540..27911163(- strand)	Similar to PHD finger family protein. (Os07t0661550-00)
Os07g0674800	Os07t0674800-01	chr07:28540698..28541786(- strand)	Group VII ethylene response factor, Submergence tolerance (Os07t0674800-01)
Os07g0660433	Os07t0660433-00	chr07:27841885..27845349(+ strand)	Hypothetical protein. (Os07t0660433-00)
Os07g0654450	Os07t0654450-00	chr07:27490581..27491105(+ strand)	Hypothetical conserved gene. (Os07t0654450-00)
Os07g0657200	Os07t0657200-01, Os07t0657200-02, Os07t0657200-03, Os07t0657200-04	chr07:27656036..27665871(+ strand)	Rice Sec31p homolog (Os07t0657200-01);WD40/YVTN repeat-like domain containing protein. (Os07t0657200-02);Similar to Sec31p. (Os07t0657200-03);Similar to Sec31p. (Os07t0657200-04)
Os07g0656800	Os07t0656800-01	chr07:27635604..27638590(+ strand)	Similar to catalytic/ methyltransferase. (Os07t0656800-01)
Os07g0673550	Os07t0673550-00	chr07:28474473..28475210(- strand)	Photosystem II protein PsbX family protein. (Os07t0673550-00)
Os07g0648566	Os07t0648566-01	chr07:27105159..27105857(+ strand)	Hypothetical gene. (Os07t0648566-01)
Os07g0663900	Os07t0663900-01	chr07:28013811..28014713(+ strand)	Short-chain alcohol dehydrogenase/reductase, Negative regulation of cell death and resistance to bacterial blight, Positive regulation of resistance to the rice blast pathogen (Os07t0663900-01)
Os07g0650100	Os07t0650100-00	chr07:27172211..27175529(+ strand)	Armadillo-like helical domain containing protein. (Os07t0650100-00)
Os07g0655201	Os07t0655201-00	chr07:27531947..27533378(+ strand)	Similar to BLE2 protein. (Os07t0655201-00)
Os07g0669750	Os07t0669750-00	chr07:28325109..28326773(- strand)	Non-protein coding transcript. (Os07t0669750-00)
Os07g0649200	Os07t0649200-01	chr07:27140810..27145797(- strand)	Hypothetical protein. (Os07t0649200-01)
Os07g0654500	Os07t0654500-01	chr07:27488414..27491916(- strand)	Hypothetical protein. (Os07t0654500-01)
Os07g0647400	Os07t0647400-00	chr07:27036995..27038656(+ strand)	BSD domain containing protein. (Os07t0647400-00)
Os07g0668600	Os07t0668600-01, Os07t0668600-02	chr07:28233249..28234681(- strand)	Zinc finger, CCCH-type domain containing protein. (Os07t0668600-01);CCCH type zinc finger protein, Regulation of the seed storage protein GluB-1 (Os07t0668600-02)
Os07g0669500	Os07t0669500-01	chr07:28299602..28301089(- strand)	ERF transcription factor, Mediation of the transition from spikelet to floret meristem, Determination of panicle branching and spikelet formation (Os07t0669500-01)
Os07g0673200	Os07t0673200-01	chr07:28452751..28456565(- strand)	RING-type E3 ubiquitin-ligase, Maintenance of phosphate homeostasis via degradation of phosphate transporters (Os07t0673200-01)
Os07g0657900	Os07t0657900-01, Os07t0657900-02	chr07:27694622..27699162(+ strand)	Similar to Thioredoxin reductase. (Os07t0657900-01);NADPH thioredoxin reductase, Chloroplast detoxification (Os07t0657900-02)
Os07g0666600	Os07t0666600-01	chr07:28146499..28149601(- strand)	KIP1-like domain containing protein. (Os07t0666600-01)
Os07g0665300	Os07t0665300-00	chr07:28078653..28079792(- strand)	Similar to Superoxide dismutase. (Os07t0665300-00)
Os07g0661500	Os07t0661500-00	chr07:27903822..27905237(- strand)	Hypothetical conserved gene. (Os07t0661500-00)
Os07g0663600	Os07t0663600-01	chr07:27995955..27997226(+ strand)	Short-chain dehydrogenase/reductase SDR domain containing protein. (Os07t0663600-01)
Os07g0671901	Os07t0671901-01	chr07:28411918..28412661(- strand)	Hypothetical gene. (Os07t0671901-01)
Os07g0659600	Os07t0659600-01	chr07:27800556..27802446(- strand)	Calcium-dependent lipid binding annexin, Positive regulation of ABA-dependent drought and osmotic stresses (Os07t0659600-01)
Os07g0647300	Os07t0647300-01, Os07t0647300-02	chr07:27029418..27035264(- strand)	Conserved hypothetical protein. (Os07t0647300-01);Tim44-like domain-containing protein (Os07t0647300-02)
Os07g0659900	Os07t0659900-01	chr07:27814171..27815216(- strand)	Thioredoxin fold domain containing protein. (Os07t0659900-01)
Os07g0675000	Os07t0675000-01, Os07t0675000-02, Os07t0675000-03	chr07:28552641..28558965(+ strand)	Similar to predicted protein. (Os07t0675000-01);Protein kinase-like domain containing protein. (Os07t0675000-02);Similar to IBR3 (IBA-RESPONSE 3); acyl-CoA dehydrogenase/ oxidoreductase. (Os07t0675000-03)
Os07g0656500	Os07t0656500-00	chr07:27623979..27626667(- strand)	Similar to Magnesium-chelatase subunit H family protein, expressed. (Os07t0656500-00)
Os07g0655600	Os07t0655600-01	chr07:27569369..27571494(+ strand)	Pectin lyase fold/virulence factor domain containing protein. (Os07t0655600-01)
Os07g0674150	Os07t0674150-00	chr07:28494795..28497582(- strand)	Hypothetical protein. (Os07t0674150-00)
Os07g0664900	Os07t0664900-00	chr07:28065887..28071321(+ strand)	Similar to Short-chain dehydrogenase/reductase (Fragment). (Os07t0664900-00)
Os07g0658000	Os07t0658000-01	chr07:27699817..27701266(+ strand)	Conserved hypothetical protein. (Os07t0658000-01)
Os07g0668000	Os07t0668000-00	chr07:28208976..28209746(+ strand)	Similar to cDNA clone:J033024L12, full insert sequence. (Os07t0668000-00)
Os07g0655300	Os07t0655300-01	chr07:27545277..27550186(+ strand)	Kelch related domain containing protein. (Os07t0655300-01)
Os07g0658100	Os07t0658100-01	chr07:27701512..27705035(- strand)	Conserved hypothetical protein. (Os07t0658100-01)
Os07g0653800	Os07t0653800-01	chr07:27467960..27472904(- strand)	Hypothetical protein. (Os07t0653800-01)
Os07g0658600	Os07t0658600-00	chr07:27746066..27747742(+ strand)	Similar to Nucleoid DNA-binding-like protein. (Os07t0658600-00)
Os07g0663650	Os07t0663650-00	chr07:27996223..27996585(- strand)	Hypothetical protein. (Os07t0663650-00)
Os07g0657100	Os07t0657100-01	chr07:27653023..27654081(- strand)	Glyoxalase I, Abiotic stress tolerance (Os07t0657100-01)
Os07g0656650	Os07t0656650-00	chr07:27629206..27629686(- strand)	Non-protein coding transcript. (Os07t0656650-00)
Os07g0656200	Os07t0656200-01, Os07t0656200-02	chr07:27615603..27618639(+ strand)	Similar to Beta-glucosidase 26. (Os07t0656200-01);Beta-D-glucosidase 26 (Os07t0656200-02)
Os07g0650300	Os07t0650300-01	chr07:27181754..27184662(- strand)	Hypothetical protein. (Os07t0650300-01)
Os07g0670300	Os07t0670300-01	chr07:28344133..28345391(+ strand)	C2 calcium-dependent membrane targeting domain containing protein. (Os07t0670300-01)
Os07g0665250	Os07t0665250-00	chr07:28078190..28079343(+ strand)	Hypothetical protein. (Os07t0665250-00)
Os07g0659700	Os07t0659700-01	chr07:27803524..27805837(+ strand)	Similar to SKIP5-like protein. (Os07t0659700-01)
Os07g0664600	Os07t0664600-01, Os07t0664600-02	chr07:28061378..28063141(+ strand)	Glucose/ribitol dehydrogenase family protein. (Os07t0664600-01);Similar to predicted protein. (Os07t0664600-02)
Os07g0659400	Os07t0659400-00	chr07:27783743..27786614(- strand)	Similar to rhythmically expressed protein. (Os07t0659400-00)
Os07g0670100	Os07t0670100-00	chr07:28337741..28339272(+ strand)	Hypothetical conserved gene. (Os07t0670100-00)
Os07g0658700	Os07t0658700-01	chr07:27752803..27757305(- strand)	Phosphatidylinositol-4-phosphate 5-kinase family protein. (Os07t0658700-01)
Os07g0674200	Os07t0674200-01	chr07:28500920..28502362(+ strand)	Similar to 60S ribosomal protein L22-2. (Os07t0674200-01)
Os07g0670800	Os07t0670800-01	chr07:28359324..28360325(+ strand)	Similar to 60S ribosomal protein L19-3. (Os07t0670800-01)
Os07g0662600	Os07t0662600-01	chr07:27945178..27948097(+ strand)	RNA recognition motif, RNP-1 domain containing protein. (Os07t0662600-01)
Os07g0655400	Os07t0655400-01	chr07:27550899..27555186(+ strand)	Protein of unknown function DUF1751, integral membrane, eukaryotic domain containing protein. (Os07t0655400-01)
Os07g0666900	Os07t0666900-01, Os07t0666900-02	chr07:28164424..28169307(+ strand)	Vacuolar Na+/H+ antiporter, Salt tolerance (Os07t0666900-01);Similar to Sodium/hydrogen exchanger. (Os07t0666900-02)
Os07g0671100	Os07t0671100-01	chr07:28371722..28372968(+ strand)	Hypothetical conserved gene. (Os07t0671100-01)
Os07g0674300	Os07t0674300-01	chr07:28503062..28505494(- strand)	Protein kinase, ATP binding site domain containing protein. (Os07t0674300-01)
Os07g0673100	Os07t0673100-01	chr07:28448559..28451200(- strand)	Ribosomal protein S8e domain containing protein. (Os07t0673100-01)
Os07g0651800	Os07t0651800-00	chr07:27332178..27333500(+ strand)	Armadillo domain containing protein. (Os07t0651800-00)
Os07g0668200	Os07t0668200-01, Os07t0668200-02	chr07:28214197..28221958(- strand)	Similar to adenyl cyclase. (Os07t0668200-01);Similar to adenyl cyclase. (Os07t0668200-02)
Os07g0647600	Os07t0647600-01	chr07:27043501..27046097(- strand)	Myb/SANT-like domain domain containing protein. (Os07t0647600-01)
Os07g0669100	Os07t0669100-01, Os07t0669100-02	chr07:28272363..28276606(- strand)	Similar to Xylose isomerase (EC 5.3.1.5). (Os07t0669100-01);Similar to Xylose isomerase. (Os07t0669100-02)
Os07g0654100	Os07t0654100-01	chr07:27474830..27479841(- strand)	Hypothetical protein. (Os07t0654100-01)
Os07g0655851	Os07t0655851-00	chr07:27577914..27578073(- strand)	Non-protein coding transcript. (Os07t0655851-00)
Os07g0668900	Os07t0668900-01, Os07t0668900-02	chr07:28250047..28253655(- strand)	Similar to Serine/threonine-protein kinase PBS1 (EC 2.7.1.37) (AvrPphB susceptible protein 1). (Os07t0668900-01);Similar to Serine/threonine-protein kinase PBS1 (EC 2.7.1.37) (AvrPphB susceptible protein 1). (Os07t0668900-02)
Os07g0650200	Os07t0650200-00	chr07:27181556..27183933(+ strand)	Armadillo-like helical domain containing protein. (Os07t0650200-00)
Os07g0655500	Os07t0655500-01	chr07:27555873..27566776(+ strand)	Regulation of nuclear pre-mRNA protein domain containing protein. (Os07t0655500-01)
Os07g0656600	Os07t0656600-01	chr07:27628327..27629951(+ strand)	Uncharacterised conserved protein UCP022348 domain containing protein. (Os07t0656600-01)
Os07g0667400	Os07t0667400-01	chr07:28189882..28192794(- strand)	Methyltransferase type 12 domain containing protein. (Os07t0667400-01)
Os07g0658200	Os07t0658200-01, Os07t0658200-02	chr07:27706359..27709933(- strand)	Similar to 30S ribosomal protein S9. (Os07t0658200-01);Similar to 30S ribosomal protein S9. (Os07t0658200-02)
Os07g0661300	Os07t0661300-01	chr07:27884566..27888239(+ strand)	Similar to Ubiquitin-specific protease 24. (Os07t0661300-01)
Os07g0662700	Os07t0662700-01	chr07:27948928..27950606(+ strand)	Pentatricopeptide repeat domain containing protein. (Os07t0662700-01)
Os07g0673900	Os07t0673900-01	chr07:28484263..28485201(+ strand)	Hypoxia induced protein, Early stage of hypoxia signalling (Os07t0673900-01)
Os07g0660700	Os07t0660700-01	chr07:27850797..27855081(+ strand)	WD repeat protein 55 domain containing protein. (Os07t0660700-01)
Os07g0668300	Os07t0668300-01	chr07:28222585..28224898(- strand)	Lipase, GDSL domain containing protein. (Os07t0668300-01)
Os07g0653300	Os07t0653300-01	chr07:27436796..27439326(- strand)	Hypothetical gene. (Os07t0653300-01)
Os07g0648000	Os07t0648000-01	chr07:27058971..27062284(- strand)	Armadillo-like helical domain containing protein. (Os07t0648000-01)
Os07g0657950	Os07t0657950-00	chr07:27696813..27697467(- strand)	Hypothetical gene. (Os07t0657950-00)
Os07g0669675	Os07t0669675-00	chr07:28312477..28314380(+ strand)	Hypothetical protein. (Os07t0669675-00)
Os07g0671000	Os07t0671000-01	chr07:28367865..28368346(+ strand)	Homologue of Arabidopsis FLOWERING PROMOTING FACTOR1 (FPF1), ACE1 homologue, Control of internode elongation during the reproductive phase (Os07t0671000-01)
Os07g0669600	Os07t0669600-01	chr07:28308445..28311581(- strand)	Conserved hypothetical protein. (Os07t0669600-01)
Os07g0665900	Os07t0665900-01	chr07:28118088..28125354(+ strand)	Peptidase, trypsin-like serine and cysteine domain containing protein. (Os07t0665900-01)
Os07g0671301	Os07t0671301-00	chr07:28382452..28383736(- strand)	Hypothetical gene. (Os07t0671301-00)
Os07g0671800	Os07t0671800-01	chr07:28410540..28412846(+ strand)	Similar to Stress-related protein-like protein (Fragment). (Os07t0671800-01)
Os07g0651400	Os07t0651400-00	chr07:27307929..27309527(+ strand)	Similar to H0805A05.2 protein. (Os07t0651400-00)
Os07g0670000	Os07t0670000-01, Os07t0670000-02	chr07:28335377..28337597(- strand)	Pentatricopeptide repeat domain containing protein. (Os07t0670000-01);Hypothetical conserved gene. (Os07t0670000-02)
Os07g0652900	Os07t0652900-00	chr07:27234535..27234941(+ strand)	Hypothetical genes. (Os07t0652900-00)
Os07g0664400	Os07t0664400-01	chr07:28053814..28056606(+ strand)	Short-chain dehydrogenase/reductase SDR domain containing protein. (Os07t0664400-01)
Os07g0648700	Os07t0648700-00	chr07:27105183..27105596(- strand)	Conserved hypothetical protein. (Os07t0648700-00)
Os07g0668251	Os07t0668251-00	chr07:28215244..28221994(+ strand)	Non-protein coding transcript. (Os07t0668251-00)
Os07g0672500	Os07t0672500-01, Os07t0672500-02	chr07:28423632..28435286(+ strand)	Hypothetical conserved gene. (Os07t0672500-01);ATPase, AAA-type, core domain containing protein. (Os07t0672500-02)
Os07g0670200	Os07t0670200-01	chr07:28339687..28340470(+ strand)	C2 calcium-dependent membrane targeting domain containing protein. (Os07t0670200-01)
Os07g0662800	Os07t0662800-01	chr07:27950941..27957461(- strand)	Similar to tryptophan/tyrosine permease family protein. (Os07t0662800-01)
Os07g0661100	Os07t0661100-01	chr07:27868843..27876572(- strand)	Glycosyl transferase, family 4 protein. (Os07t0661100-01)
Os07g0653050	Os07t0653050-00	chr07:27422304..27423642(+ strand)	Conserved hypothetical protein. (Os07t0653050-00)
Os07g0657500	Os07t0657500-01, Os07t0657500-02	chr07:27684419..27686520(+ strand)	Zinc finger, C2H2-like domain containing protein. (Os07t0657500-01);Similar to XIAP associated factor-1. (Os07t0657500-02)
Os07g0647200	Os07t0647200-00	chr07:27019245..27023518(- strand)	Similar to Cytochrome P450 CYP734A7. (Os07t0647200-00)
Os07g0671200	Os07t0671200-00	chr07:28373368..28375043(- strand)	Pentatricopeptide repeat domain containing protein. (Os07t0671200-00)
Os07g0662500	Os07t0662500-01	chr07:27941759..27944162(+ strand)	Similar to Elongation factor 1-beta' (EF-1-beta'). (Os07t0662500-01)
Os07g0664100	Os07t0664100-00	chr07:28040621..28042269(+ strand)	Zinc finger, SWIM-type domain containing protein. (Os07t0664100-00)
Os07g0672566	Os07t0672566-00	chr07:28435817..28436840(+ strand)	Hypothetical gene. (Os07t0672566-00)
Os07g0649100	Os07t0649100-00	chr07:27132411..27137858(+ strand)	Armadillo-like helical domain containing protein. (Os07t0649100-00)
Os07g0663200	Os07t0663200-01	chr07:27979895..27980707(+ strand)	Hypothetical gene. (Os07t0663200-01)
Os07g0656700	Os07t0656700-01	chr07:27630736..27633075(+ strand)	Uncharacterised conserved protein UCP022348 domain containing protein. (Os07t0656700-01)
Os07g0672534	Os07t0672534-00	chr07:28425025..28425406(+ strand)	Non-protein coding transcript. (Os07t0672534-00)
Os07g0661201	Os07t0661201-00	chr07:27884460..27887982(- strand)	Non-protein coding transcript. (Os07t0661201-00)
Os07g0669700	Os07t0669700-01, Os07t0669700-02	chr07:28312118..28317670(- strand)	High-affinity potassium(K+) transporter 7, Na+/K+ homeostasis (Os07t0669700-01);High-affinity potassium(K+) transporter 7, Na+/K+ homeostasis (Os07t0669700-02)
Os07g0674500	Os07t0674500-01	chr07:28534263..28535327(+ strand)	Pollen Ole e 1 allergen/extensin domain containing protein. (Os07t0674500-01)
Os07g0668700	Os07t0668700-01, Os07t0668700-02	chr07:28240466..28245410(+ strand)	Lipase, class 3 family protein. (Os07t0668700-01);Lipase, class 3 family protein. (Os07t0668700-02)
Os07g0659500	Os07t0659500-01	chr07:27791121..27799497(- strand)	Non-SMC condensin subunit, XCAP-D2/Cnd1 family protein. (Os07t0659500-01)
Os07g0660200	Os07t0660200-01, Os07t0660200-02	chr07:27825945..27840054(- strand)	Similar to chromatin remodeling complex subunit. (Os07t0660200-01);Chromatin remodeling factor 705, Sucrose non-fermenting 2 (Snf2) family protein, Salt and drought stress response, Response to M. oryzae infection (Os07t0660200-02)
Os07g0662550	Os07t0662550-00	chr07:27945172..27950563(- strand)	Hypothetical protein. (Os07t0662550-00)
Os07g0673000	Os07t0673000-01	chr07:28445953..28448448(+ strand)	Ureohydrolase domain containing protein. (Os07t0673000-01)
Os07g0671400	Os07t0671400-01	chr07:28382557..28384123(+ strand)	Heavy metal transport/detoxification protein domain containing protein. (Os07t0671400-01)
Os07g0653900	Os07t0653900-01	chr07:27468808..27472349(+ strand)	Hypothetical conserved gene. (Os07t0653900-01)
Os07g0656100	Os07t0656100-01	chr07:27590461..27594190(- strand)	Similar to predicted protein. (Os07t0656100-01)
Os02g0231600	Os02t0231600-01	chr02:7431357..7433852(+ strand)	Similar to Transposase (Fragment). (Os02t0231600-01)
Os02g0231700	Os02t0231700-01	chr02:7433734..7438431(- strand)	LRR-receptor-like kinase (LRR-RLK) family protein (Os02t0231700-01)
Os02g0231850	Os02t0231850-01	chr02:7439852..7443657(+ strand)	Hypothetical conserved gene. (Os02t0231850-01)
Os02g0232000	Os02t0232000-01	chr02:7464028..7465505(+ strand)	Similar to Heat shock transcription factor 29 (Fragment). (Os02t0232000-01)
Os02g0232050	Os02t0232050-00	chr02:7464392..7465082(- strand)	Hypothetical gene. (Os02t0232050-00)
Os02g0232100	Os02t0232100-01, Os02t0232100-02, Os02t0232100-03	chr02:7466238..7470926(- strand)	Zinc finger, RING/FYVE/PHD-type domain containing protein. (Os02t0232100-01);E3 ubiquitin ligase, Homolog of budding yeast Zip3, Promotion of class I crossover formation during meiosis (Os02t0232100-02);E3 ubiquitin ligase, Meiotic crossover formation (Os02t0232100-03)
Os02g0232300	Os02t0232300-00	chr02:7485426..7487005(+ strand)	Similar to ZCN13. (Os02t0232300-00)
Os02g0232400	Os02t0232400-01, Os02t0232400-02	chr02:7491229..7497708(+ strand)	Similar to Citrate synthase. (Os02t0232400-01);Similar to Citrate synthase. (Os02t0232400-02)
Os02g0232500	Os02t0232500-01, Os02t0232500-02, Os02t0232500-03	chr02:7501288..7513592(+ strand)	Similar to Receptor-like serine/threonine kinase. (Os02t0232500-01);Similar to Receptor-like serine/threonine kinase. (Os02t0232500-02);LRR-receptor-like kinase (LRR-RLK) family protein (Os02t0232500-03)
Os02g0232900	Os02t0232900-01	chr02:7516238..7519231(- strand)	A member of the Nodulin26-like Intrinsic Protein (NIP) family, Arsenite transporter (Os02t0232900-01)
Os02g0233100	Os02t0233100-01	chr02:7542597..7547070(+ strand)	FYVE-type domain-containing protein (Os02t0233100-01)
Os02g0233200	Os02t0233200-01	chr02:7548175..7551789(- strand)	BRI1-EMS-SUPPRESSOR1 (BES1) transcription factor, Regulation of rice grain size, Promotion of cell elongation and division (Os02t0233200-01)
Os02g0233333	Os02t0233333-00	chr02:7567042..7567476(- strand)	Similar to predicted protein. (Os02t0233333-00)
Os02g0233566	Os02t0233566-01	chr02:7574578..7577991(- strand)	Conserved hypothetical protein. (Os02t0233566-01)
Os02g0234051	Os02t0234051-00	chr02:7588596..7589065(- strand)	EF-hand-like domain domain containing protein. (Os02t0234051-00)
Os02g0234200	Os02t0234200-01	chr02:7594952..7599868(+ strand)	NHL domain-containing protein, Determination of panicle architecture, grain shape and grain weight (Os02t0234200-01)
Os02g0234300	Os02t0234300-01	chr02:7612541..7615346(+ strand)	U-Box E3 ubiquitin ligase, Diurnal rhythm regulation, Abiotic stress response (Os02t0234300-01)
Os02g0234400	Os02t0234400-01	chr02:7618027..7619445(- strand)	Hypothetical protein. (Os02t0234400-01)
Os02g0234450	Os02t0234450-00	chr02:7618738..7621248(+ strand)	Hypothetical conserved gene. (Os02t0234450-00)
Os02g0234500	Os02t0234500-01, Os02t0234500-02, Os02t0234500-03	chr02:7621905..7627260(+ strand)	NAD(P)-binding domain containing protein. (Os02t0234500-01);Similar to predicted protein. (Os02t0234500-02);Similar to UOS1. (Os02t0234500-03)
Os02g0234700	Os02t0234700-01	chr02:7627395..7628246(- strand)	Conserved hypothetical protein. (Os02t0234700-01)
Os02g0234750	Os02t0234750-00	chr02:7627889..7628252(+ strand)	Hypothetical gene. (Os02t0234750-00)
Os02g0234800	Os02t0234800-01	chr02:7630948..7635189(- strand)	Similar to U2 small nuclear ribonucleoprotein A' (U2 snRNP-A'). (Os02t0234800-01)
Os02g0235000	Os02t0235000-01	chr02:7643726..7646118(+ strand)	Similar to Actin-related protein 2/3 complex subunit 3. (Os02t0235000-01)
Os02g0235050	Os02t0235050-00	chr02:7650617..7650977(+ strand)	Non-protein coding transcript. (Os02t0235050-00)
Os02g0235101	Os02t0235101-01	chr02:7654190..7655639(- strand)	Hypothetical protein. (Os02t0235101-01)
Os02g0235600	Os02t0235600-01	chr02:7676838..7687402(+ strand)	Similar to 60S ribosomal protein L11-2 (L16). Splice isoform 2. (Os02t0235600-01)
Os02g0235701	Os02t0235701-00	chr02:7677010..7687373(- strand)	Conserved hypothetical protein. (Os02t0235701-00)
Os02g0235900	Os02t0235900-01	chr02:7690242..7692086(+ strand)	Oxygen oxidoreductase covalent FAD-binding site domain containing protein. (Os02t0235900-01)
Os02g0235802	Os02t0235802-00	chr02:7690292..7691985(- strand)	Hypothetical protein. (Os02t0235802-00)
Os02g0236000	Os02t0236000-01	chr02:7706619..7710902(+ strand)	Similar to Aspartate aminotransferase (EC 2.6.1.1) (Fragment). (Os02t0236000-01)
Os02g0236100	Os02t0236100-01	chr02:7711097..7715739(- strand)	Leucine-rich repeat receptor-like kinase, Specification of root outer cell layers (Os02t0236100-01)
Os02g0236200	Os02t0236200-01	chr02:7718960..7723687(- strand)	Glycogen synthase kinase (GSK3)/SHAGGY-like kinase, Ortholog of Arabidopsis BR INSENSITIVE2 (BIN2), Regulation of brassinosteroid (BR) signaling (Os02t0236200-01)
Os02g0236401	Os02t0236401-00	chr02:7719811..7722344(+ strand)	Non-protein coding transcript. (Os02t0236401-00)
Os02g0236600	Os02t0236600-01	chr02:7751287..7753674(+ strand)	Peroxidase P7 (EC 1.11.1.7) (TP7). (Os02t0236600-01)
Os02g0236800	Os02t0236800-01, Os02t0236800-02	chr02:7760994..7762414(+ strand)	Peroxidase, Lignin biosynthesis, Disease resistance against the vascular pathogen Xoo (Os02t0236800-01);Similar to Peroxidase (EC 1.11.1.7). (Os02t0236800-02)
Os02g0237000	Os02t0237000-00	chr02:7770038..7771054(+ strand)	Similar to peroxidase 52. (Os02t0237000-00)
Os02g0236900	Os02t0236900-00	chr02:7770051..7770890(- strand)	Hypothetical protein. (Os02t0236900-00)
Os02g0237100	Os02t0237100-01	chr02:7772399..7776161(- strand)	Thermospermine synthase, Regulation of leaf development, plant height and grain size (Os02t0237100-01)
Os02g0237801	Os02t0237801-01	chr02:7775144..7778858(+ strand)	Hypothetical conserved gene. (Os02t0237801-01)
Os02g0238150	Os02t0238150-00	chr02:7813610..7815599(- strand)	Hypothetical protein. (Os02t0238150-00)
Os02g0238500	Os02t0238500-01	chr02:7845990..7852176(- strand)	Similar to scramblase family protein. (Os02t0238500-01)
Os02g0240100	Os02t0240100-01	chr02:7938411..7939811(+ strand)	Class III peroxidase, Mediation of ROS-induced blight resistance, Negative regulation of resistance to bacterial blight (Os02t0240100-01)
Os02g0240300	Os02t0240300-01	chr02:7948543..7949997(+ strand)	Similar to Class III peroxidase GvPx2b (Fragment). (Os02t0240300-01)
Os02g0241100	Os02t0241100-01	chr02:7975665..7978686(- strand)	LRR-receptor-like kinase (LRR-RLK) family protein (Os02t0241100-01)
Os02g0241200	Os02t0241200-00	chr02:7986053..7988630(+ strand)	Myb-like DNA-binding domain, SHAQKYF class domain containing protein. (Os02t0241200-00)
Os02g0241300	Os02t0241300-01	chr02:7991943..7996772(- strand)	Conserved hypothetical protein. (Os02t0241300-01)
Os02g0241600	Os02t0241600-01	chr02:8004993..8017344(+ strand)	Protein kinase, core domain containing protein. (Os02t0241600-01)
Os02g0241650	Os02t0241650-00	chr02:8014186..8017045(- strand)	Hypothetical gene. (Os02t0241650-00)
Os02g0242100	Os02t0242100-01	chr02:8033812..8035457(- strand)	Similar to hydroquinone glucosyltransferase. (Os02t0242100-01)
Os02g0242550	Os02t0242550-00	chr02:8051954..8053519(+ strand)	Similar to hydroquinone glucosyltransferase. (Os02t0242550-00)
Os02g0242600	Os02t0242600-01	chr02:8057652..8059642(+ strand)	Similar to Glutelin. (Os02t0242600-01)
Os02g0242900	Os02t0242900-00	chr02:8076332..8077510(- strand)	Similar to hydroquinone glucosyltransferase. (Os02t0242900-00)
Os02g0243300	Os02t0243300-01	chr02:8092152..8093845(- strand)	UDP-glucuronosyl/UDP-glucosyltransferase family protein. (Os02t0243300-01)
Os02g0244000	Os02t0244000-00	chr02:8110975..8113258(+ strand)	Herpesvirus UL139, cytomegalovirus domain containing protein. (Os02t0244000-00)
Os02g0244100	Os02t0244100-01	chr02:8115223..8121651(+ strand)	RING-type E3 ubiquitin ligase, Regulation of grain width and weight, Regulation of grain quality (Os02t0244100-01)
Os02g0244300	Os02t0244300-01	chr02:8135122..8143345(+ strand)	Ubiquitin-specific protease, Deubiquitination enzyme, Positive regulation of grain width and size (Os02t0244300-01)
Os02g0244450	Os02t0244450-00	chr02:8143624..8143679(- strand)	Non-protein coding transcript. (Os02t0244450-00)
Os02g0244600	Os02t0244600-01	chr02:8164661..8169145(+ strand)	Nucleotide-binding, alpha-beta plait domain containing protein. (Os02t0244600-01)
Os02g0244650	Os02t0244650-00	chr02:8165926..8169030(- strand)	Non-protein coding transcript. (Os02t0244650-00)
Os02g0244700	Os02t0244700-01, Os02t0244700-02, Os02t0244700-03, Os02t0244700-04	chr02:8172421..8184167(- strand)	Phosphoenolpyruvate carboxylase, Nitrogen accumulation (Os02t0244700-01);Similar to Phosphoenolpyruvate carboxylase 1 (EC 4.1.1.31) (PEPCase 1) (CP21). (Os02t0244700-02);Similar to Phosphoenolpyruvate carboxylase. (Os02t0244700-03);Similar to Phosphoenolpyruvate carboxylase. (Os02t0244700-04)
Os02g0244850	Os02t0244850-00	chr02:8178055..8184020(+ strand)	Hypothetical protein. (Os02t0244850-00)
Os02g0245000	Os02t0245000-01, Os02t0245000-02	chr02:8197017..8199726(+ strand)	Ubiquitin domain containing protein. (Os02t0245000-01);Similar to predicted protein. (Os02t0245000-02)
Os02g0245100	Os02t0245100-01, Os02t0245100-02	chr02:8204260..8206393(- strand)	Similar to Peroxisomal targeting signal type 2 receptor. (Os02t0245100-01);Conserved hypothetical protein. (Os02t0245100-02)
Os02g0245200	Os02t0245200-01, Os02t0245200-02, Os02t0245200-03	chr02:8209595..8223355(+ strand)	Conserved hypothetical protein. (Os02t0245200-01);Similar to cDNA clone:J013055D13, full insert sequence. (Os02t0245200-02);Hypothetical gene. (Os02t0245200-03)
Os02g0245301	Os02t0245301-00	chr02:8224552..8225246(- strand)	Hypothetical conserved gene. (Os02t0245301-00)
Os02g0245600	Os02t0245600-00	chr02:8240778..8241649(+ strand)	Hypothetical conserved gene. (Os02t0245600-00)
Os02g0245800	Os02t0245800-01	chr02:8244347..8248444(- strand)	Inward rectifying shaker-like potassium channel, Negative regulation of OsKAT2 channel activity (Os02t0245800-01)
Os02g0245850	Os02t0245850-00	chr02:8245408..8248330(+ strand)	Non-protein coding transcript. (Os02t0245850-00)
Os02g0245900	Os02t0245900-01	chr02:8256456..8257568(+ strand)	Conserved hypothetical protein. (Os02t0245900-01)
Os02g0246101	Os02t0246101-00	chr02:8261247..8261809(- strand)	Similar to SKIP interacting protein 23 (Fragment). (Os02t0246101-00)
Os02g0246300	Os02t0246300-00	chr02:8262546..8265570(+ strand)	Prefoldin domain containing protein. (Os02t0246300-00)
Os02g0246500	Os02t0246500-00	chr02:8268233..8269291(- strand)	Protein of unknown function DUF594 domain containing protein. (Os02t0246500-00)
Os02g0246600	Os02t0246600-01, Os02t0246600-02	chr02:8276839..8278454(+ strand)	Conserved hypothetical protein. (Os02t0246600-01);Conserved hypothetical protein. (Os02t0246600-02)
Os02g0246900	Os02t0246900-01	chr02:8292477..8293241(+ strand)	Conserved hypothetical protein. (Os02t0246900-01)
Os02g0247000	Os02t0247000-01	chr02:8299604..8306389(+ strand)	Protein of unknown function DUF605 domain containing protein. (Os02t0247000-01)
Os02g0247100	Os02t0247100-00	chr02:8323866..8324946(+ strand)	Similar to bZIP transcription factor family protein. (Os02t0247100-00)
Os02g0247200	Os02t0247200-01	chr02:8326165..8343175(- strand)	Similar to T-complex protein 1, gamma subunit (TCP-1-gamma) (CCT-gamma) (Matricin) (mTRiC-P5). (Os02t0247200-01)
Os02g0247500	Os02t0247500-01	chr02:8350092..8351259(- strand)	Conserved hypothetical protein. (Os02t0247500-01)
Os02g0247600	Os02t0247600-01	chr02:8350331..8351592(+ strand)	Conserved hypothetical protein. (Os02t0247600-01)
Os02g0247800	Os02t0247800-01	chr02:8358824..8362959(+ strand)	Similar to calcium ion binding protein. (Os02t0247800-01)
Os02g0248100	Os02t0248100-00	chr02:8367222..8368216(- strand)	Hypothetical conserved gene. (Os02t0248100-00)
Os02g0248200	Os02t0248200-00	chr02:8380541..8384118(- strand)	Zinc finger, RING-type domain containing protein. (Os02t0248200-00)
Os02g0248300	Os02t0248300-00	chr02:8380576..8381196(+ strand)	Hypothetical protein. (Os02t0248300-00)
Os02g0248440	Os02t0248440-00	chr02:8397656..8398297(- strand)	Zinc finger, RING-type domain containing protein. (Os02t0248440-00)
Os02g0248800	Os02t0248800-01	chr02:8401328..8403216(- strand)	Similar to Glutelin type-B 2 precursor. (Os02t0248800-01)
Os02g0249000	Os02t0249000-01	chr02:8406709..8408682(- strand)	Glutelin, Seed strage protein (Os02t0249000-01)
Os02g0249102	Os02t0249102-00	chr02:8412713..8412959(+ strand)	Non-protein coding transcript. (Os02t0249102-00)
Os02g0249200	Os02t0249200-00	chr02:8416954..8417585(- strand)	Similar to RING-H2 finger protein ATL5H. (Os02t0249200-00)
Os02g0249300	Os02t0249300-00	chr02:8422881..8423702(+ strand)	Zinc finger, RING/FYVE/PHD-type domain containing protein. (Os02t0249300-00)
Os02g0249500	Os02t0249500-01	chr02:8433458..8436694(+ strand)	Conserved hypothetical protein. (Os02t0249500-01)
Os02g0249600	Os02t0249600-01	chr02:8446623..8448546(+ strand)	Similar to Glutelin. (Os02t0249600-01)
Os02g0249700	Os02t0249700-01	chr02:8453872..8455936(- strand)	Cyclin-like F-box domain containing protein. (Os02t0249700-01)
Os02g0249800	Os02t0249800-01	chr02:8458664..8460633(- strand)	Glutelin precursor. (Os02t0249800-01)
Os02g0249900	Os02t0249900-01	chr02:8465066..8467035(+ strand)	Glutelin precursor. (Os02t0249900-01)
Os02g0250300	Os02t0250300-01	chr02:8490392..8498003(+ strand)	Bromo-domain-containing protein, Homologous to the Arabidopsis GTE4, Maintenance of root meristem, Cell cycle regulation (Os02t0250300-01)
Os02g0250400	Os02t0250400-01, Os02t0250400-02, Os02t0250400-03	chr02:8501442..8504977(+ strand)	Similar to Esterase. (Os02t0250400-01);Similar to Esterase. (Os02t0250400-02);GDSL esterase, Xylan deacetylation, Control of secondary wall formation and patterning (Os02t0250400-03)
Os02g0250600	Os02t0250600-01	chr02:8516602..8518271(- strand)	Late embryogenesis abundant protein repeat containing protein. (Os02t0250600-01)
Os02g0250700	Os02t0250700-01	chr02:8518506..8535685(+ strand)	Non-protein coding transcript. (Os02t0250700-01)
Os02g0251200	Os02t0251200-01	chr02:8528062..8529234(+ strand)	Non-protein coding transcript. (Os02t0251200-01)
Os02g0251700	Os02t0251700-01	chr02:8536374..8538452(+ strand)	Conserved hypothetical protein. (Os02t0251700-01)
Os02g0251800	Os02t0251800-00	chr02:8539273..8539623(- strand)	VQ domain containing protein. (Os02t0251800-00)
Os02g0251900	Os02t0251900-01	chr02:8541338..8542125(- strand)	Valine-qlutamine (VQ) protein (Os02t0251900-01)
Os02g0252100	Os02t0252100-02	chr02:8553859..8558162(- strand)	Serine/arginine-rich SC35-like potein, Response to drought stress (Os02t0252100-02)

## Sheet: Supp. Table 3
Supplementary Table 3. Gene Ontology analysis of genes within QTL hotspots on rice chromosome 7 and 2*
Gene stable ID	GOSlim GOA Accession(s)	GOSlim GOA Description
Os07g0648900	GO:0005575	cellular_component
Os07g0648900	GO:0016020	membrane
Os07g0671700	GO:0003674	molecular_function
Os07g0671700	GO:0003824	catalytic activity
Os07g0671700	GO:0016740	transferase activity
Os07g0671700	GO:0009987	cellular process
Os07g0671700	GO:0008150	biological_process
Os07g0671700	GO:0016043	cellular component organization
Os07g0671700	GO:0008152	metabolic process
Os07g0671700	GO:0036211	protein modification process
Os07g0671700	GO:0019538	protein metabolic process
Os07g0671700	GO:0005575	cellular_component
Os07g0671700	GO:0005622	intracellular anatomical structure
Os07g0671700	GO:0005634	nucleus
Os07g0671700	GO:0005737	cytoplasm
Os07g0657600	GO:0009987	cellular process
Os07g0657600	GO:0008150	biological_process
Os07g0657600	GO:0006950	response to stress
Os07g0657600	GO:0008152	metabolic process
Os07g0657600	GO:0006139	nucleobase-containing compound metabolic process
Os07g0657600	GO:0006259	DNA metabolic process
Os07g0657600	GO:0003674	molecular_function
Os07g0657600	GO:0003824	catalytic activity
Os07g0657600	GO:0016787	hydrolase activity
Os07g0657600	GO:0005575	cellular_component
Os07g0657600	GO:0005622	intracellular anatomical structure
Os07g0657600	GO:0005634	nucleus
Os07g0656000	GO:0003674	molecular_function
Os07g0656000	GO:0003824	catalytic activity
Os07g0656000	GO:0016740	transferase activity
Os07g0656000	GO:0009987	cellular process
Os07g0656000	GO:0008150	biological_process
Os07g0656000	GO:0008152	metabolic process
Os07g0656000	GO:0005975	carbohydrate metabolic process
Os07g0656000	GO:0005575	cellular_component
Os07g0656000	GO:0005622	intracellular anatomical structure
Os07g0656000	GO:0016020	membrane
Os07g0656000	GO:0005737	cytoplasm
Os07g0656000	GO:0005794	Golgi apparatus
Os07g0653000	GO:0005575	cellular_component
Os07g0653000	GO:0016020	membrane
Os07g0665000	GO:0003674	molecular_function
Os07g0665000	GO:0003824	catalytic activity
Os07g0668500	GO:0005575	cellular_component
Os07g0668500	GO:0016020	membrane
Os07g0668500	GO:0003674	molecular_function
Os07g0668500	GO:0005488	binding
Os07g0668500	GO:0000166	nucleotide binding
Os07g0668500	GO:0003824	catalytic activity
Os07g0668500	GO:0016740	transferase activity
Os07g0668500	GO:0016301	kinase activity
Os07g0668500	GO:0009987	cellular process
Os07g0668500	GO:0008150	biological_process
Os07g0668500	GO:0008152	metabolic process
Os07g0668500	GO:0036211	protein modification process
Os07g0668500	GO:0019538	protein metabolic process
Os07g0662900	GO:0003674	molecular_function
Os07g0662900	GO:0005488	binding
Os07g0662900	GO:0030246	carbohydrate binding
Os07g0662900	GO:0003824	catalytic activity
Os07g0662900	GO:0016740	transferase activity
Os07g0662900	GO:0009987	cellular process
Os07g0662900	GO:0008150	biological_process
Os07g0662900	GO:0008152	metabolic process
Os07g0662900	GO:0005975	carbohydrate metabolic process
Os07g0662900	GO:0009056	catabolic process
Os07g0662900	GO:0005575	cellular_component
Os07g0662900	GO:0005622	intracellular anatomical structure
Os07g0662900	GO:0005737	cytoplasm
Os07g0662900	GO:0005829	cytosol
Os07g0660500	GO:0003674	molecular_function
Os07g0660500	GO:0003824	catalytic activity
Os07g0660500	GO:0016740	transferase activity
Os07g0660500	GO:0008150	biological_process
Os07g0660500	GO:0008152	metabolic process
Os07g0660500	GO:0009987	cellular process
Os07g0660500	GO:0009058	biosynthetic process
Os07g0664200	GO:0003674	molecular_function
Os07g0664200	GO:0003824	catalytic activity
Os07g0666750	GO:0005575	cellular_component
Os07g0666750	GO:0016020	membrane
Os07g0648266	GO:0005575	cellular_component
Os07g0648266	GO:0005622	intracellular anatomical structure
Os07g0648266	GO:0005634	nucleus
Os07g0648266	GO:0009987	cellular process
Os07g0648266	GO:0008150	biological_process
Os07g0648266	GO:0008152	metabolic process
Os07g0648266	GO:0009058	biosynthetic process
Os07g0648266	GO:0006139	nucleobase-containing compound metabolic process
Os07g0648266	GO:0003674	molecular_function
Os07g0648266	GO:0140110	transcription regulator activity
Os07g0673500	GO:0003674	molecular_function
Os07g0673500	GO:0005488	binding
Os07g0673500	GO:0003723	RNA binding
Os07g0673500	GO:0003676	nucleic acid binding
Os07g0673500	GO:0005575	cellular_component
Os07g0673500	GO:0005622	intracellular anatomical structure
Os07g0673500	GO:0005634	nucleus
Os07g0673500	GO:0005654	nucleoplasm
Os07g0673500	GO:0009987	cellular process
Os07g0673500	GO:0008150	biological_process
Os07g0673500	GO:0008152	metabolic process
Os07g0673500	GO:0006139	nucleobase-containing compound metabolic process
Os07g0673500	GO:0003674	molecular_function
Os07g0673500	GO:0005488	binding
Os07g0673500	GO:0003723	RNA binding
Os07g0673500	GO:0003676	nucleic acid binding
Os07g0661600	GO:0003674	molecular_function
Os07g0661600	GO:0005488	binding
Os07g0661600	GO:0003824	catalytic activity
Os07g0661600	GO:0016740	transferase activity
Os07g0661600	GO:0008150	biological_process
Os07g0661600	GO:0008152	metabolic process
Os07g0661600	GO:0036211	protein modification process
Os07g0661600	GO:0019538	protein metabolic process
Os07g0661600	GO:0003674	molecular_function
Os07g0661600	GO:0005488	binding
Os07g0672700	GO:0003674	molecular_function
Os07g0672700	GO:0003824	catalytic activity
Os07g0672700	GO:0016740	transferase activity
Os07g0672700	GO:0008150	biological_process
Os07g0672700	GO:0008152	metabolic process
Os07g0672700	GO:0009987	cellular process
Os07g0672700	GO:0009058	biosynthetic process
Os07g0664000	GO:0003674	molecular_function
Os07g0664000	GO:0003824	catalytic activity
Os07g0660100	GO:0005575	cellular_component
Os07g0660100	GO:0016020	membrane
Os07g0669800	GO:0008150	biological_process
Os07g0669800	GO:0000003	reproduction
Os07g0669800	GO:0048856	anatomical structure development
Os07g0669800	GO:0007275	multicellular organism development
Os07g0669800	GO:0009791	post-embryonic development
Os07g0669800	GO:0040007	growth
Os07g0669800	GO:0003674	molecular_function
Os07g0669800	GO:0005488	binding
Os07g0669800	GO:0003676	nucleic acid binding
Os07g0669800	GO:0003677	DNA binding
Os07g0669800	GO:0009987	cellular process
Os07g0669800	GO:0008152	metabolic process
Os07g0669800	GO:0009058	biosynthetic process
Os07g0669800	GO:0006139	nucleobase-containing compound metabolic process
Os07g0669800	GO:0005575	cellular_component
Os07g0669800	GO:0005622	intracellular anatomical structure
Os07g0669800	GO:0005634	nucleus
Os07g0669800	GO:0005515	protein binding
Os07g0648400	GO:0005575	cellular_component
Os07g0648400	GO:0016020	membrane
Os07g0647500	GO:0005575	cellular_component
Os07g0647500	GO:0005622	intracellular anatomical structure
Os07g0647500	GO:0016020	membrane
Os07g0647500	GO:0005737	cytoplasm
Os07g0647500	GO:0005739	mitochondrion
Os07g0663500	GO:0003674	molecular_function
Os07g0663500	GO:0003824	catalytic activity
Os07g0670600	GO:0003674	molecular_function
Os07g0670600	GO:0005488	binding
Os07g0670600	GO:0003723	RNA binding
Os07g0670600	GO:0003676	nucleic acid binding
Os07g0670600	GO:0005575	cellular_component
Os07g0670600	GO:0009987	cellular process
Os07g0670600	GO:0008150	biological_process
Os07g0670600	GO:0005622	intracellular anatomical structure
Os07g0670600	GO:0005634	nucleus
Os07g0670600	GO:0005730	nucleolus
Os07g0670600	GO:0016043	cellular component organization
Os07g0663300	GO:0003674	molecular_function
Os07g0663300	GO:0005488	binding
Os07g0663300	GO:0003723	RNA binding
Os07g0663300	GO:0003676	nucleic acid binding
Os07g0663300	GO:0005575	cellular_component
Os07g0663300	GO:0005622	intracellular anatomical structure
Os07g0663300	GO:0005634	nucleus
Os07g0663300	GO:0005737	cytoplasm
Os07g0663300	GO:0003674	molecular_function
Os07g0663300	GO:0005488	binding
Os07g0663300	GO:0003723	RNA binding
Os07g0663300	GO:0003676	nucleic acid binding
Os07g0655900	GO:0005575	cellular_component
Os07g0655900	GO:0016020	membrane
Os07g0655900	GO:0005575	cellular_component
Os07g0655900	GO:0016020	membrane
Os07g0668800	GO:0008150	biological_process
Os07g0668800	GO:0008152	metabolic process
Os07g0668800	GO:0036211	protein modification process
Os07g0668800	GO:0019538	protein metabolic process
Os07g0658400	GO:0003674	molecular_function
Os07g0658400	GO:0003824	catalytic activity
Os07g0658400	GO:0005488	binding
Os07g0658400	GO:0009987	cellular process
Os07g0658400	GO:0008150	biological_process
Os07g0658400	GO:0008152	metabolic process
Os07g0658400	GO:0009058	biosynthetic process
Os07g0658400	GO:0009605	response to external stimulus
Os07g0658400	GO:0005575	cellular_component
Os07g0658400	GO:0005622	intracellular anatomical structure
Os07g0658400	GO:0005737	cytoplasm
Os07g0658400	GO:0009507	chloroplast
Os07g0658400	GO:0009536	plastid
Os07g0654900	GO:0003674	molecular_function
Os07g0654900	GO:0005515	protein binding
Os07g0654900	GO:0005488	binding
Os07g0650375	GO:0005575	cellular_component
Os07g0650375	GO:0016020	membrane
Os07g0650375	GO:0003674	molecular_function
Os07g0650375	GO:0005515	protein binding
Os07g0650375	GO:0005488	binding
Os07g0664500	GO:0003674	molecular_function
Os07g0664500	GO:0003824	catalytic activity
Os07g0663700	GO:0003674	molecular_function
Os07g0663700	GO:0003824	catalytic activity
Os07g0661800	GO:0005575	cellular_component
Os07g0661800	GO:0003674	molecular_function
Os07g0661800	GO:0005488	binding
Os07g0661800	GO:0003723	RNA binding
Os07g0661800	GO:0003676	nucleic acid binding
Os07g0661800	GO:0009987	cellular process
Os07g0661800	GO:0008150	biological_process
Os07g0661800	GO:0005622	intracellular anatomical structure
Os07g0661800	GO:0005634	nucleus
Os07g0661800	GO:0005730	nucleolus
Os07g0656900	GO:0003674	molecular_function
Os07g0656900	GO:0003824	catalytic activity
Os07g0656900	GO:0016787	hydrolase activity
Os07g0656900	GO:0008150	biological_process
Os07g0656900	GO:0008152	metabolic process
Os07g0656900	GO:0019538	protein metabolic process
Os07g0654700	GO:0005575	cellular_component
Os07g0654700	GO:0016020	membrane
Os07g0647900	GO:0003674	molecular_function
Os07g0647900	GO:0005488	binding
Os07g0647900	GO:0003723	RNA binding
Os07g0647900	GO:0003676	nucleic acid binding
Os07g0647900	GO:0000166	nucleotide binding
Os07g0647900	GO:0009987	cellular process
Os07g0647900	GO:0008150	biological_process
Os07g0647900	GO:0008152	metabolic process
Os07g0647900	GO:0006139	nucleobase-containing compound metabolic process
Os07g0647900	GO:0003824	catalytic activity
Os07g0647900	GO:0016787	hydrolase activity
Os07g0674100	GO:0005575	cellular_component
Os07g0674100	GO:0016020	membrane
Os07g0674100	GO:0003674	molecular_function
Os07g0674100	GO:0003824	catalytic activity
Os07g0674100	GO:0009987	cellular process
Os07g0674100	GO:0008150	biological_process
Os07g0674100	GO:0008152	metabolic process
Os07g0674100	GO:0009058	biosynthetic process
Os07g0674100	GO:0006139	nucleobase-containing compound metabolic process
Os07g0674100	GO:0005975	carbohydrate metabolic process
Os07g0674100	GO:0005488	binding
Os07g0674100	GO:0000166	nucleotide binding
Os07g0674100	GO:0005622	intracellular anatomical structure
Os07g0674100	GO:0005737	cytoplasm
Os07g0674100	GO:0005794	Golgi apparatus
Os07g0674100	GO:0005575	cellular_component
Os07g0674100	GO:0016020	membrane
Os07g0674100	GO:0003674	molecular_function
Os07g0674100	GO:0003824	catalytic activity
Os07g0674100	GO:0009987	cellular process
Os07g0674100	GO:0008150	biological_process
Os07g0674100	GO:0008152	metabolic process
Os07g0674100	GO:0009058	biosynthetic process
Os07g0674100	GO:0006139	nucleobase-containing compound metabolic process
Os07g0674100	GO:0005975	carbohydrate metabolic process
Os07g0674100	GO:0005488	binding
Os07g0674100	GO:0000166	nucleotide binding
Os07g0674100	GO:0005622	intracellular anatomical structure
Os07g0674100	GO:0005737	cytoplasm
Os07g0659800	GO:0003674	molecular_function
Os07g0659800	GO:0003824	catalytic activity
Os07g0659800	GO:0016740	transferase activity
Os07g0659800	GO:0008150	biological_process
Os07g0659800	GO:0008152	metabolic process
Os07g0659800	GO:0036211	protein modification process
Os07g0659800	GO:0019538	protein metabolic process
Os07g0659800	GO:0009987	cellular process
Os07g0659800	GO:0009056	catabolic process
Os07g0659800	GO:0005575	cellular_component
Os07g0659800	GO:0005622	intracellular anatomical structure
Os07g0659800	GO:0005737	cytoplasm
Os07g0659800	GO:0005488	binding
Os07g0647800	GO:0003674	molecular_function
Os07g0647800	GO:0005488	binding
Os07g0647800	GO:0005575	cellular_component
Os07g0647800	GO:0016020	membrane
Os07g0647800	GO:0009987	cellular process
Os07g0647800	GO:0008150	biological_process
Os07g0647800	GO:0016043	cellular component organization
Os07g0647800	GO:0003824	catalytic activity
Os07g0647800	GO:0016740	transferase activity
Os07g0647800	GO:0008152	metabolic process
Os07g0647800	GO:0036211	protein modification process
Os07g0647800	GO:0019538	protein metabolic process
Os07g0647800	GO:0003674	molecular_function
Os07g0647800	GO:0005488	binding
Os07g0647800	GO:0005575	cellular_component
Os07g0647800	GO:0016020	membrane
Os07g0647800	GO:0009987	cellular process
Os07g0647800	GO:0008150	biological_process
Os07g0647800	GO:0016043	cellular component organization
Os07g0647800	GO:0003824	catalytic activity
Os07g0647800	GO:0016740	transferase activity
Os07g0647800	GO:0008152	metabolic process
Os07g0647800	GO:0036211	protein modification process
Os07g0647800	GO:0019538	protein metabolic process
Os07g0673801	GO:0005575	cellular_component
Os07g0673801	GO:0016020	membrane
Os07g0660000	GO:0003674	molecular_function
Os07g0660000	GO:0005488	binding
Os07g0660000	GO:0003676	nucleic acid binding
Os07g0660000	GO:0000166	nucleotide binding
Os07g0660000	GO:0009987	cellular process
Os07g0660000	GO:0008150	biological_process
Os07g0660000	GO:0008152	metabolic process
Os07g0660000	GO:0006139	nucleobase-containing compound metabolic process
Os07g0660000	GO:0005575	cellular_component
Os07g0660000	GO:0005622	intracellular anatomical structure
Os07g0660000	GO:0005634	nucleus
Os07g0658500	GO:0003674	molecular_function
Os07g0658500	GO:0005488	binding
Os07g0658500	GO:0000166	nucleotide binding
Os07g0658500	GO:0009987	cellular process
Os07g0658500	GO:0008150	biological_process
Os07g0658500	GO:0008152	metabolic process
Os07g0658500	GO:0006139	nucleobase-containing compound metabolic process
Os07g0658500	GO:0003824	catalytic activity
Os07g0658500	GO:0016740	transferase activity
Os07g0658500	GO:0005575	cellular_component
Os07g0658500	GO:0005622	intracellular anatomical structure
Os07g0658500	GO:0005634	nucleus
Os07g0650600	GO:0005575	cellular_component
Os07g0650600	GO:0016020	membrane
Os07g0650600	GO:0005575	cellular_component
Os07g0650600	GO:0016020	membrane
Os07g0667100	GO:0003674	molecular_function
Os07g0667100	GO:0003824	catalytic activity
Os07g0667100	GO:0016787	hydrolase activity
Os07g0667100	GO:0008150	biological_process
Os07g0667100	GO:0008152	metabolic process
Os07g0667100	GO:0005975	carbohydrate metabolic process
Os07g0667100	GO:0009056	catabolic process
Os07g0669000	GO:0005575	cellular_component
Os07g0669000	GO:0009987	cellular process
Os07g0669000	GO:0008150	biological_process
Os07g0669000	GO:0006950	response to stress
Os07g0669000	GO:0008152	metabolic process
Os07g0669000	GO:0009058	biosynthetic process
Os07g0669000	GO:0006139	nucleobase-containing compound metabolic process
Os07g0669000	GO:0006259	DNA metabolic process
Os07g0669000	GO:0003674	molecular_function
Os07g0669000	GO:0003824	catalytic activity
Os07g0669000	GO:0016740	transferase activity
Os07g0669000	GO:0005622	intracellular anatomical structure
Os07g0669000	GO:0005634	nucleus
Os07g0674700	GO:0009987	cellular process
Os07g0674700	GO:0008150	biological_process
Os07g0674700	GO:0008152	metabolic process
Os07g0674700	GO:0009058	biosynthetic process
Os07g0674700	GO:0019538	protein metabolic process
Os07g0674700	GO:0006412	translation
Os07g0674700	GO:0005575	cellular_component
Os07g0674700	GO:0005622	intracellular anatomical structure
Os07g0674700	GO:0005840	ribosome
Os07g0674700	GO:0003674	molecular_function
Os07g0674700	GO:0005198	structural molecule activity
Os07g0674700	GO:0005488	binding
Os07g0674700	GO:0003723	RNA binding
Os07g0674700	GO:0003676	nucleic acid binding
Os07g0674700	GO:0005737	cytoplasm
Os07g0674700	GO:0005829	cytosol
Os07g0669200	GO:0005575	cellular_component
Os07g0669200	GO:0005622	intracellular anatomical structure
Os07g0669200	GO:0005737	cytoplasm
Os07g0669200	GO:0005739	mitochondrion
Os07g0669200	GO:0003674	molecular_function
Os07g0669200	GO:0005488	binding
Os07g0669200	GO:0000166	nucleotide binding
Os07g0669200	GO:0009987	cellular process
Os07g0669200	GO:0008150	biological_process
Os07g0669200	GO:0016043	cellular component organization
Os07g0669200	GO:0003824	catalytic activity
Os07g0669200	GO:0016787	hydrolase activity
Os07g0669200	GO:0009507	chloroplast
Os07g0669200	GO:0009536	plastid
Os07g0650451	GO:0005575	cellular_component
Os07g0650451	GO:0016020	membrane
Os07g0667300	GO:0003674	molecular_function
Os07g0667300	GO:0005515	protein binding
Os07g0667300	GO:0005488	binding
Os07g0667300	GO:0005575	cellular_component
Os07g0667300	GO:0005622	intracellular anatomical structure
Os07g0667300	GO:0005634	nucleus
Os07g0667300	GO:0009987	cellular process
Os07g0667300	GO:0008150	biological_process
Os07g0667300	GO:0008152	metabolic process
Os07g0667300	GO:0009058	biosynthetic process
Os07g0667300	GO:0006139	nucleobase-containing compound metabolic process
Os07g0658300	GO:0009987	cellular process
Os07g0658300	GO:0008150	biological_process
Os07g0658300	GO:0007154	cell communication
Os07g0658300	GO:0007165	signal transduction
Os07g0658300	GO:0009987	cellular process
Os07g0658300	GO:0008150	biological_process
Os07g0658300	GO:0007154	cell communication
Os07g0658300	GO:0007165	signal transduction
Os07g0663800	GO:0003674	molecular_function
Os07g0663800	GO:0003824	catalytic activity
Os07g0657400	GO:0003674	molecular_function
Os07g0657400	GO:0003824	catalytic activity
Os07g0657400	GO:0016740	transferase activity
Os07g0657400	GO:0005575	cellular_component
Os07g0657400	GO:0005622	intracellular anatomical structure
Os07g0657400	GO:0016020	membrane
Os07g0657400	GO:0005737	cytoplasm
Os07g0657400	GO:0005794	Golgi apparatus
Os07g0649300	GO:0005575	cellular_component
Os07g0649300	GO:0016020	membrane
Os07g0649500	GO:0005575	cellular_component
Os07g0649500	GO:0016020	membrane
Os07g0664150	GO:0003674	molecular_function
Os07g0664150	GO:0003824	catalytic activity
Os07g0673700	GO:0003674	molecular_function
Os07g0673700	GO:0005515	protein binding
Os07g0673700	GO:0005488	binding
Os07g0673700	GO:0003824	catalytic activity
Os07g0673700	GO:0016740	transferase activity
Os07g0673700	GO:0016301	kinase activity
Os07g0673700	GO:0009987	cellular process
Os07g0673700	GO:0008150	biological_process
Os07g0673700	GO:0008152	metabolic process
Os07g0661000	GO:0003674	molecular_function
Os07g0661000	GO:0003824	catalytic activity
Os07g0661000	GO:0016787	hydrolase activity
Os07g0661000	GO:0009987	cellular process
Os07g0661000	GO:0008150	biological_process
Os07g0661000	GO:0008152	metabolic process
Os07g0661000	GO:0009058	biosynthetic process
Os07g0661000	GO:0006139	nucleobase-containing compound metabolic process
Os07g0661000	GO:0009056	catabolic process
Os07g0665200	GO:0009987	cellular process
Os07g0665200	GO:0008150	biological_process
Os07g0665200	GO:0008152	metabolic process
Os07g0665200	GO:0003674	molecular_function
Os07g0665200	GO:0005488	binding
Os07g0665200	GO:0006950	response to stress
Os07g0665200	GO:0042221	response to chemical
Os07g0665200	GO:0003824	catalytic activity
Os07g0665200	GO:0005575	cellular_component
Os07g0665200	GO:0005622	intracellular anatomical structure
Os07g0665200	GO:0005737	cytoplasm
Os07g0667800	GO:0005575	cellular_component
Os07g0667800	GO:0016020	membrane
Os07g0667800	GO:0003674	molecular_function
Os07g0667800	GO:0003824	catalytic activity
Os07g0667800	GO:0016787	hydrolase activity
Os07g0667800	GO:0009987	cellular process
Os07g0667800	GO:0008150	biological_process
Os07g0667800	GO:0008152	metabolic process
Os07g0667800	GO:0009056	catabolic process
Os07g0667800	GO:0006139	nucleobase-containing compound metabolic process
Os07g0661550	GO:0003674	molecular_function
Os07g0661550	GO:0005488	binding
Os07g0661550	GO:0005575	cellular_component
Os07g0661550	GO:0005622	intracellular anatomical structure
Os07g0661550	GO:0005634	nucleus
Os07g0674800	GO:0003674	molecular_function
Os07g0674800	GO:0005488	binding
Os07g0674800	GO:0003676	nucleic acid binding
Os07g0674800	GO:0003677	DNA binding
Os07g0674800	GO:0009987	cellular process
Os07g0674800	GO:0008150	biological_process
Os07g0674800	GO:0007154	cell communication
Os07g0674800	GO:0007165	signal transduction
Os07g0674800	GO:0042221	response to chemical
Os07g0674800	GO:0009719	response to endogenous stimulus
Os07g0674800	GO:0008152	metabolic process
Os07g0674800	GO:0009058	biosynthetic process
Os07g0674800	GO:0006139	nucleobase-containing compound metabolic process
Os07g0674800	GO:0003700	DNA-binding transcription factor activity
Os07g0674800	GO:0140110	transcription regulator activity
Os07g0674800	GO:0005575	cellular_component
Os07g0674800	GO:0005622	intracellular anatomical structure
Os07g0674800	GO:0005634	nucleus
Os07g0669650	GO:0005575	cellular_component
Os07g0669650	GO:0016020	membrane
Os07g0669650	GO:0009987	cellular process
Os07g0669650	GO:0008150	biological_process
Os07g0669650	GO:0006810	transport
Os07g0669650	GO:0005215	transporter activity
Os07g0669650	GO:0003674	molecular_function
Os07g0657200	GO:0009987	cellular process
Os07g0657200	GO:0008150	biological_process
Os07g0657200	GO:0006810	transport
Os07g0657200	GO:0005575	cellular_component
Os07g0657200	GO:0005622	intracellular anatomical structure
Os07g0657200	GO:0005737	cytoplasm
Os07g0657200	GO:0005783	endoplasmic reticulum
Os07g0657200	GO:0009987	cellular process
Os07g0657200	GO:0008150	biological_process
Os07g0657200	GO:0006810	transport
Os07g0657200	GO:0005575	cellular_component
Os07g0657200	GO:0005622	intracellular anatomical structure
Os07g0657200	GO:0005737	cytoplasm
Os07g0657200	GO:0005783	endoplasmic reticulum
Os07g0657200	GO:0003674	molecular_function
Os07g0657200	GO:0005515	protein binding
Os07g0657200	GO:0005488	binding
Os07g0657200	GO:0009987	cellular process
Os07g0657200	GO:0008150	biological_process
Os07g0657200	GO:0016043	cellular component organization
Os07g0657200	GO:0006810	transport
Os07g0657200	GO:0005575	cellular_component
Os07g0657200	GO:0005622	intracellular anatomical structure
Os07g0657200	GO:0005737	cytoplasm
Os07g0657200	GO:0005783	endoplasmic reticulum
Os07g0657200	GO:0016020	membrane
Os07g0657200	GO:0005198	structural molecule activity
Os07g0657200	GO:0003674	molecular_function
Os07g0657200	GO:0005515	protein binding
Os07g0657200	GO:0005488	binding
Os07g0657200	GO:0009987	cellular process
Os07g0657200	GO:0008150	biological_process
Os07g0657200	GO:0016043	cellular component organization
Os07g0657200	GO:0006810	transport
Os07g0657200	GO:0005575	cellular_component
Os07g0657200	GO:0005622	intracellular anatomical structure
Os07g0657200	GO:0005737	cytoplasm
Os07g0657200	GO:0005783	endoplasmic reticulum
Os07g0657200	GO:0016020	membrane
Os07g0657200	GO:0005198	structural molecule activity
Os07g0656800	GO:0003674	molecular_function
Os07g0656800	GO:0003824	catalytic activity
Os07g0656800	GO:0016740	transferase activity
Os07g0656800	GO:0008150	biological_process
Os07g0656800	GO:0008152	metabolic process
Os07g0673550	GO:0005575	cellular_component
Os07g0673550	GO:0005622	intracellular anatomical structure
Os07g0673550	GO:0016020	membrane
Os07g0673550	GO:0009579	thylakoid
Os07g0673550	GO:0009987	cellular process
Os07g0673550	GO:0008150	biological_process
Os07g0673550	GO:0008152	metabolic process
Os07g0673550	GO:0015979	photosynthesis
Os07g0663900	GO:0003674	molecular_function
Os07g0663900	GO:0003824	catalytic activity
Os07g0650100	GO:0005575	cellular_component
Os07g0650100	GO:0016020	membrane
Os07g0647400	GO:0005575	cellular_component
Os07g0647400	GO:0005622	intracellular anatomical structure
Os07g0647400	GO:0005737	cytoplasm
Os07g0668600	GO:0003674	molecular_function
Os07g0668600	GO:0005488	binding
Os07g0668600	GO:0003674	molecular_function
Os07g0668600	GO:0005488	binding
Os07g0669500	GO:0003674	molecular_function
Os07g0669500	GO:0005488	binding
Os07g0669500	GO:0003676	nucleic acid binding
Os07g0669500	GO:0003677	DNA binding
Os07g0669500	GO:0008150	biological_process
Os07g0669500	GO:0000003	reproduction
Os07g0669500	GO:0048856	anatomical structure development
Os07g0669500	GO:0007275	multicellular organism development
Os07g0669500	GO:0009791	post-embryonic development
Os07g0669500	GO:0009908	flower development
Os07g0669500	GO:0009987	cellular process
Os07g0669500	GO:0008152	metabolic process
Os07g0669500	GO:0009058	biosynthetic process
Os07g0669500	GO:0006139	nucleobase-containing compound metabolic process
Os07g0669500	GO:0003700	DNA-binding transcription factor activity
Os07g0669500	GO:0140110	transcription regulator activity
Os07g0669500	GO:0005575	cellular_component
Os07g0669500	GO:0005622	intracellular anatomical structure
Os07g0669500	GO:0005634	nucleus
Os07g0673200	GO:0003674	molecular_function
Os07g0673200	GO:0005488	binding
Os07g0673200	GO:0008150	biological_process
Os07g0673200	GO:0008152	metabolic process
Os07g0673200	GO:0036211	protein modification process
Os07g0673200	GO:0019538	protein metabolic process
Os07g0673200	GO:0003824	catalytic activity
Os07g0673200	GO:0016740	transferase activity
Os07g0673200	GO:0009987	cellular process
Os07g0673200	GO:0009607	response to biotic stimulus
Os07g0673200	GO:0009605	response to external stimulus
Os07g0673200	GO:0006950	response to stress
Os07g0673200	GO:0008219	cell death
Os07g0673200	GO:0009058	biosynthetic process
Os07g0673200	GO:0042221	response to chemical
Os07g0673200	GO:0005575	cellular_component
Os07g0673200	GO:0005622	intracellular anatomical structure
Os07g0673200	GO:0005634	nucleus
Os07g0673200	GO:0005886	plasma membrane
Os07g0673200	GO:0016020	membrane
Os07g0657900	GO:0003674	molecular_function
Os07g0657900	GO:0003824	catalytic activity
Os07g0657900	GO:0008150	biological_process
Os07g0657900	GO:0009987	cellular process
Os07g0657900	GO:0042221	response to chemical
Os07g0657900	GO:0003674	molecular_function
Os07g0657900	GO:0030234	enzyme regulator activity
Os07g0657900	GO:0009987	cellular process
Os07g0657900	GO:0008150	biological_process
Os07g0657900	GO:0008152	metabolic process
Os07g0657900	GO:0009058	biosynthetic process
Os07g0657900	GO:0003824	catalytic activity
Os07g0657900	GO:0006950	response to stress
Os07g0657900	GO:0042221	response to chemical
Os07g0657900	GO:0019725	cellular homeostasis
Os07g0657900	GO:0005975	carbohydrate metabolic process
Os07g0657900	GO:0065009	regulation of molecular function
Os07g0657900	GO:0005515	protein binding
Os07g0657900	GO:0005488	binding
Os07g0657900	GO:0009056	catabolic process
Os07g0657900	GO:0005575	cellular_component
Os07g0657900	GO:0005622	intracellular anatomical structure
Os07g0657900	GO:0005737	cytoplasm
Os07g0657900	GO:0009507	chloroplast
Os07g0657900	GO:0009536	plastid
Os07g0666600	GO:0003674	molecular_function
Os07g0666600	GO:0005515	protein binding
Os07g0666600	GO:0005488	binding
Os07g0666600	GO:0005575	cellular_component
Os07g0663600	GO:0003674	molecular_function
Os07g0663600	GO:0003824	catalytic activity
Os07g0659600	GO:0003674	molecular_function
Os07g0659600	GO:0005488	binding
Os07g0659600	GO:0008289	lipid binding
Os07g0659600	GO:0008150	biological_process
Os07g0659600	GO:0006950	response to stress
Os07g0659600	GO:0005575	cellular_component
Os07g0659600	GO:0005622	intracellular anatomical structure
Os07g0659600	GO:0005737	cytoplasm
Os07g0659600	GO:0005886	plasma membrane
Os07g0659600	GO:0016020	membrane
Os07g0675000	GO:0003674	molecular_function
Os07g0675000	GO:0003824	catalytic activity
Os07g0675000	GO:0005488	binding
Os07g0675000	GO:0000166	nucleotide binding
Os07g0675000	GO:0009987	cellular process
Os07g0675000	GO:0008150	biological_process
Os07g0675000	GO:0048856	anatomical structure development
Os07g0675000	GO:0030154	cell differentiation
Os07g0675000	GO:0007275	multicellular organism development
Os07g0675000	GO:0040007	growth
Os07g0675000	GO:0016049	cell growth
Os07g0675000	GO:0008152	metabolic process
Os07g0675000	GO:0009056	catabolic process
Os07g0675000	GO:0006629	lipid metabolic process
Os07g0675000	GO:0003674	molecular_function
Os07g0675000	GO:0003824	catalytic activity
Os07g0675000	GO:0005488	binding
Os07g0675000	GO:0000166	nucleotide binding
Os07g0675000	GO:0005575	cellular_component
Os07g0675000	GO:0005622	intracellular anatomical structure
Os07g0675000	GO:0005737	cytoplasm
Os07g0656500	GO:0003674	molecular_function
Os07g0656500	GO:0003824	catalytic activity
Os07g0656500	GO:0008150	biological_process
Os07g0656500	GO:0008152	metabolic process
Os07g0656500	GO:0009058	biosynthetic process
Os07g0656500	GO:0009987	cellular process
Os07g0656500	GO:0005575	cellular_component
Os07g0656500	GO:0005622	intracellular anatomical structure
Os07g0656500	GO:0005737	cytoplasm
Os07g0656500	GO:0009507	chloroplast
Os07g0656500	GO:0009536	plastid
Os07g0655600	GO:0008150	biological_process
Os07g0655600	GO:0008152	metabolic process
Os07g0655600	GO:0005975	carbohydrate metabolic process
Os07g0655600	GO:0009056	catabolic process
Os07g0655600	GO:0003674	molecular_function
Os07g0655600	GO:0003824	catalytic activity
Os07g0655600	GO:0016787	hydrolase activity
Os07g0655600	GO:0009987	cellular process
Os07g0655600	GO:0016043	cellular component organization
Os07g0664900	GO:0003674	molecular_function
Os07g0664900	GO:0003824	catalytic activity
Os07g0655300	GO:0003674	molecular_function
Os07g0655300	GO:0005515	protein binding
Os07g0655300	GO:0005488	binding
Os07g0655300	GO:0009987	cellular process
Os07g0655300	GO:0008150	biological_process
Os07g0655300	GO:0006950	response to stress
Os07g0655300	GO:0042221	response to chemical
Os07g0655300	GO:0009628	response to abiotic stimulus
Os07g0655300	GO:0008152	metabolic process
Os07g0655300	GO:0036211	protein modification process
Os07g0655300	GO:0019538	protein metabolic process
Os07g0658100	GO:0005575	cellular_component
Os07g0658100	GO:0016020	membrane
Os07g0658600	GO:0003674	molecular_function
Os07g0658600	GO:0005488	binding
Os07g0658600	GO:0003676	nucleic acid binding
Os07g0658600	GO:0003677	DNA binding
Os07g0658600	GO:0003824	catalytic activity
Os07g0658600	GO:0016787	hydrolase activity
Os07g0658600	GO:0008150	biological_process
Os07g0658600	GO:0008152	metabolic process
Os07g0658600	GO:0019538	protein metabolic process
Os07g0656200	GO:0008150	biological_process
Os07g0656200	GO:0008152	metabolic process
Os07g0656200	GO:0005975	carbohydrate metabolic process
Os07g0656200	GO:0003674	molecular_function
Os07g0656200	GO:0003824	catalytic activity
Os07g0656200	GO:0016787	hydrolase activity
Os07g0656200	GO:0003674	molecular_function
Os07g0656200	GO:0003824	catalytic activity
Os07g0656200	GO:0016787	hydrolase activity
Os07g0656200	GO:0008150	biological_process
Os07g0656200	GO:0008152	metabolic process
Os07g0656200	GO:0005975	carbohydrate metabolic process
Os07g0670300	GO:0008150	biological_process
Os07g0670300	GO:0006950	response to stress
Os07g0664600	GO:0003674	molecular_function
Os07g0664600	GO:0003824	catalytic activity
Os07g0664600	GO:0009987	cellular process
Os07g0664600	GO:0008150	biological_process
Os07g0664600	GO:0008152	metabolic process
Os07g0664600	GO:0009058	biosynthetic process
Os07g0664600	GO:0019748	secondary metabolic process
Os07g0664600	GO:0003674	molecular_function
Os07g0664600	GO:0003824	catalytic activity
Os07g0658700	GO:0005575	cellular_component
Os07g0658700	GO:0016020	membrane
Os07g0658700	GO:0003674	molecular_function
Os07g0658700	GO:0005488	binding
Os07g0658700	GO:0000166	nucleotide binding
Os07g0658700	GO:0003824	catalytic activity
Os07g0658700	GO:0016740	transferase activity
Os07g0658700	GO:0016301	kinase activity
Os07g0658700	GO:0009987	cellular process
Os07g0658700	GO:0008150	biological_process
Os07g0658700	GO:0008152	metabolic process
Os07g0658700	GO:0006629	lipid metabolic process
Os07g0658700	GO:0009058	biosynthetic process
Os07g0658700	GO:0005886	plasma membrane
Os07g0674200	GO:0009987	cellular process
Os07g0674200	GO:0008150	biological_process
Os07g0674200	GO:0008152	metabolic process
Os07g0674200	GO:0009058	biosynthetic process
Os07g0674200	GO:0019538	protein metabolic process
Os07g0674200	GO:0006412	translation
Os07g0674200	GO:0005575	cellular_component
Os07g0674200	GO:0005622	intracellular anatomical structure
Os07g0674200	GO:0005840	ribosome
Os07g0674200	GO:0003674	molecular_function
Os07g0674200	GO:0005198	structural molecule activity
Os07g0674200	GO:0005488	binding
Os07g0674200	GO:0003723	RNA binding
Os07g0674200	GO:0003676	nucleic acid binding
Os07g0670800	GO:0003674	molecular_function
Os07g0670800	GO:0005198	structural molecule activity
Os07g0670800	GO:0005488	binding
Os07g0670800	GO:0003723	RNA binding
Os07g0670800	GO:0003676	nucleic acid binding
Os07g0670800	GO:0005575	cellular_component
Os07g0670800	GO:0005622	intracellular anatomical structure
Os07g0670800	GO:0005737	cytoplasm
Os07g0670800	GO:0005829	cytosol
Os07g0670800	GO:0005840	ribosome
Os07g0662600	GO:0003674	molecular_function
Os07g0662600	GO:0005488	binding
Os07g0662600	GO:0003723	RNA binding
Os07g0662600	GO:0003676	nucleic acid binding
Os07g0662600	GO:0005575	cellular_component
Os07g0662600	GO:0005622	intracellular anatomical structure
Os07g0662600	GO:0005634	nucleus
Os07g0662600	GO:0005730	nucleolus
Os07g0655400	GO:0005575	cellular_component
Os07g0655400	GO:0016020	membrane
Os07g0655400	GO:0008150	biological_process
Os07g0655400	GO:0006810	transport
Os07g0666900	GO:0009987	cellular process
Os07g0666900	GO:0008150	biological_process
Os07g0666900	GO:0006810	transport
Os07g0666900	GO:0005575	cellular_component
Os07g0666900	GO:0016020	membrane
Os07g0666900	GO:0006950	response to stress
Os07g0666900	GO:0009628	response to abiotic stimulus
Os07g0666900	GO:0005215	transporter activity
Os07g0666900	GO:0003674	molecular_function
Os07g0666900	GO:0005622	intracellular anatomical structure
Os07g0666900	GO:0005737	cytoplasm
Os07g0666900	GO:0005773	vacuole
Os07g0666900	GO:0019725	cellular homeostasis
Os07g0666900	GO:0005886	plasma membrane
Os07g0666900	GO:0009987	cellular process
Os07g0666900	GO:0008150	biological_process
Os07g0666900	GO:0006810	transport
Os07g0666900	GO:0005575	cellular_component
Os07g0666900	GO:0016020	membrane
Os07g0666900	GO:0006950	response to stress
Os07g0666900	GO:0009628	response to abiotic stimulus
Os07g0666900	GO:0005215	transporter activity
Os07g0666900	GO:0003674	molecular_function
Os07g0666900	GO:0005622	intracellular anatomical structure
Os07g0666900	GO:0005737	cytoplasm
Os07g0666900	GO:0005773	vacuole
Os07g0666900	GO:0019725	cellular homeostasis
Os07g0666900	GO:0005886	plasma membrane
Os07g0671100	GO:0005575	cellular_component
Os07g0671100	GO:0016020	membrane
Os07g0674300	GO:0005575	cellular_component
Os07g0674300	GO:0005622	intracellular anatomical structure
Os07g0674300	GO:0005737	cytoplasm
Os07g0674300	GO:0003674	molecular_function
Os07g0674300	GO:0005488	binding
Os07g0674300	GO:0003723	RNA binding
Os07g0674300	GO:0003676	nucleic acid binding
Os07g0674300	GO:0009987	cellular process
Os07g0674300	GO:0008150	biological_process
Os07g0674300	GO:0008152	metabolic process
Os07g0674300	GO:0006139	nucleobase-containing compound metabolic process
Os07g0673100	GO:0009987	cellular process
Os07g0673100	GO:0008150	biological_process
Os07g0673100	GO:0008152	metabolic process
Os07g0673100	GO:0006139	nucleobase-containing compound metabolic process
Os07g0673100	GO:0005575	cellular_component
Os07g0673100	GO:0005622	intracellular anatomical structure
Os07g0673100	GO:0005634	nucleus
Os07g0673100	GO:0005730	nucleolus
Os07g0651800	GO:0003674	molecular_function
Os07g0651800	GO:0005515	protein binding
Os07g0651800	GO:0005488	binding
Os07g0669100	GO:0003674	molecular_function
Os07g0669100	GO:0005488	binding
Os07g0669100	GO:0008150	biological_process
Os07g0669100	GO:0008152	metabolic process
Os07g0669100	GO:0005975	carbohydrate metabolic process
Os07g0669100	GO:0009056	catabolic process
Os07g0669100	GO:0003824	catalytic activity
Os07g0669100	GO:0003674	molecular_function
Os07g0669100	GO:0005488	binding
Os07g0669100	GO:0003824	catalytic activity
Os07g0669100	GO:0008150	biological_process
Os07g0669100	GO:0008152	metabolic process
Os07g0669100	GO:0005975	carbohydrate metabolic process
Os07g0668900	GO:0003674	molecular_function
Os07g0668900	GO:0005488	binding
Os07g0668900	GO:0000166	nucleotide binding
Os07g0668900	GO:0003824	catalytic activity
Os07g0668900	GO:0016740	transferase activity
Os07g0668900	GO:0016301	kinase activity
Os07g0668900	GO:0009987	cellular process
Os07g0668900	GO:0008150	biological_process
Os07g0668900	GO:0008152	metabolic process
Os07g0668900	GO:0036211	protein modification process
Os07g0668900	GO:0019538	protein metabolic process
Os07g0668900	GO:0003674	molecular_function
Os07g0668900	GO:0005488	binding
Os07g0668900	GO:0000166	nucleotide binding
Os07g0668900	GO:0003824	catalytic activity
Os07g0668900	GO:0016740	transferase activity
Os07g0668900	GO:0016301	kinase activity
Os07g0668900	GO:0009987	cellular process
Os07g0668900	GO:0008150	biological_process
Os07g0668900	GO:0008152	metabolic process
Os07g0668900	GO:0036211	protein modification process
Os07g0668900	GO:0019538	protein metabolic process
Os07g0650200	GO:0005575	cellular_component
Os07g0650200	GO:0016020	membrane
Os07g0655500	GO:0009987	cellular process
Os07g0655500	GO:0008150	biological_process
Os07g0655500	GO:0008152	metabolic process
Os07g0655500	GO:0006139	nucleobase-containing compound metabolic process
Os07g0655500	GO:0009058	biosynthetic process
Os07g0655500	GO:0003674	molecular_function
Os07g0655500	GO:0140110	transcription regulator activity
Os07g0655500	GO:0005488	binding
Os07g0655500	GO:0003676	nucleic acid binding
Os07g0655500	GO:0003677	DNA binding
Os07g0655500	GO:0005575	cellular_component
Os07g0655500	GO:0005622	intracellular anatomical structure
Os07g0655500	GO:0005634	nucleus
Os07g0655500	GO:0016043	cellular component organization
Os07g0656600	GO:0005575	cellular_component
Os07g0656600	GO:0016020	membrane
Os07g0658200	GO:0009987	cellular process
Os07g0658200	GO:0008150	biological_process
Os07g0658200	GO:0008152	metabolic process
Os07g0658200	GO:0009058	biosynthetic process
Os07g0658200	GO:0019538	protein metabolic process
Os07g0658200	GO:0006412	translation
Os07g0658200	GO:0005575	cellular_component
Os07g0658200	GO:0005622	intracellular anatomical structure
Os07g0658200	GO:0005840	ribosome
Os07g0658200	GO:0005737	cytoplasm
Os07g0658200	GO:0005739	mitochondrion
Os07g0658200	GO:0003674	molecular_function
Os07g0658200	GO:0005198	structural molecule activity
Os07g0658200	GO:0005488	binding
Os07g0658200	GO:0003723	RNA binding
Os07g0658200	GO:0003676	nucleic acid binding
Os07g0658200	GO:0048856	anatomical structure development
Os07g0658200	GO:0030154	cell differentiation
Os07g0658200	GO:0007275	multicellular organism development
Os07g0658200	GO:0005829	cytosol
Os07g0658200	GO:0009987	cellular process
Os07g0658200	GO:0008150	biological_process
Os07g0658200	GO:0008152	metabolic process
Os07g0658200	GO:0009058	biosynthetic process
Os07g0658200	GO:0019538	protein metabolic process
Os07g0658200	GO:0006412	translation
Os07g0658200	GO:0005575	cellular_component
Os07g0658200	GO:0005622	intracellular anatomical structure
Os07g0658200	GO:0005840	ribosome
Os07g0658200	GO:0003674	molecular_function
Os07g0658200	GO:0005198	structural molecule activity
Os07g0658200	GO:0005737	cytoplasm
Os07g0661300	GO:0008150	biological_process
Os07g0661300	GO:0008152	metabolic process
Os07g0661300	GO:0036211	protein modification process
Os07g0661300	GO:0019538	protein metabolic process
Os07g0661300	GO:0003674	molecular_function
Os07g0661300	GO:0003824	catalytic activity
Os07g0661300	GO:0016787	hydrolase activity
Os07g0661300	GO:0009987	cellular process
Os07g0661300	GO:0009056	catabolic process
Os07g0661300	GO:0005575	cellular_component
Os07g0661300	GO:0005622	intracellular anatomical structure
Os07g0661300	GO:0005634	nucleus
Os07g0661300	GO:0005737	cytoplasm
Os07g0661300	GO:0005829	cytosol
Os07g0662700	GO:0003674	molecular_function
Os07g0662700	GO:0005488	binding
Os07g0662700	GO:0003723	RNA binding
Os07g0662700	GO:0003676	nucleic acid binding
Os07g0662700	GO:0009987	cellular process
Os07g0662700	GO:0008150	biological_process
Os07g0662700	GO:0008152	metabolic process
Os07g0662700	GO:0006139	nucleobase-containing compound metabolic process
Os07g0673900	GO:0009987	cellular process
Os07g0673900	GO:0008150	biological_process
Os07g0673900	GO:0016043	cellular component organization
Os07g0673900	GO:0005575	cellular_component
Os07g0673900	GO:0005622	intracellular anatomical structure
Os07g0673900	GO:0016020	membrane
Os07g0673900	GO:0005737	cytoplasm
Os07g0673900	GO:0005739	mitochondrion
Os07g0660700	GO:0003674	molecular_function
Os07g0660700	GO:0005515	protein binding
Os07g0660700	GO:0005488	binding
Os07g0660700	GO:0005575	cellular_component
Os07g0660700	GO:0005622	intracellular anatomical structure
Os07g0660700	GO:0005634	nucleus
Os07g0660700	GO:0005737	cytoplasm
Os07g0660700	GO:0008150	biological_process
Os07g0660700	GO:0048856	anatomical structure development
Os07g0660700	GO:0007275	multicellular organism development
Os07g0660700	GO:0000003	reproduction
Os07g0660700	GO:0009791	post-embryonic development
Os07g0660700	GO:0009790	embryo development
Os07g0660700	GO:0009987	cellular process
Os07g0660700	GO:0016043	cellular component organization
Os07g0660700	GO:0030154	cell differentiation
Os07g0660700	GO:0040007	growth
Os07g0668300	GO:0003674	molecular_function
Os07g0668300	GO:0003824	catalytic activity
Os07g0668300	GO:0016787	hydrolase activity
Os07g0668300	GO:0008150	biological_process
Os07g0668300	GO:0008152	metabolic process
Os07g0668300	GO:0006629	lipid metabolic process
Os07g0668300	GO:0009056	catabolic process
Os07g0648000	GO:0005575	cellular_component
Os07g0648000	GO:0016020	membrane
Os07g0671000	GO:0008150	biological_process
Os07g0671000	GO:0000003	reproduction
Os07g0671000	GO:0048856	anatomical structure development
Os07g0671000	GO:0007275	multicellular organism development
Os07g0671000	GO:0009791	post-embryonic development
Os07g0671000	GO:0009908	flower development
Os07g0671301	GO:0005575	cellular_component
Os07g0671301	GO:0016020	membrane
Os07g0670000	GO:0003674	molecular_function
Os07g0670000	GO:0005488	binding
Os07g0670000	GO:0003723	RNA binding
Os07g0670000	GO:0003676	nucleic acid binding
Os07g0670000	GO:0009987	cellular process
Os07g0670000	GO:0008150	biological_process
Os07g0670000	GO:0008152	metabolic process
Os07g0670000	GO:0006139	nucleobase-containing compound metabolic process
Os07g0670000	GO:0005575	cellular_component
Os07g0670000	GO:0005622	intracellular anatomical structure
Os07g0670000	GO:0003674	molecular_function
Os07g0670000	GO:0005488	binding
Os07g0670000	GO:0003723	RNA binding
Os07g0670000	GO:0003676	nucleic acid binding
Os07g0670000	GO:0009987	cellular process
Os07g0670000	GO:0008150	biological_process
Os07g0670000	GO:0008152	metabolic process
Os07g0670000	GO:0006139	nucleobase-containing compound metabolic process
Os07g0664400	GO:0003674	molecular_function
Os07g0664400	GO:0003824	catalytic activity
Os07g0672500	GO:0003674	molecular_function
Os07g0672500	GO:0005488	binding
Os07g0672500	GO:0000166	nucleotide binding
Os07g0672500	GO:0005575	cellular_component
Os07g0672500	GO:0005622	intracellular anatomical structure
Os07g0672500	GO:0016020	membrane
Os07g0672500	GO:0005737	cytoplasm
Os07g0672500	GO:0005739	mitochondrion
Os07g0672500	GO:0003824	catalytic activity
Os07g0672500	GO:0016787	hydrolase activity
Os07g0670200	GO:0008150	biological_process
Os07g0670200	GO:0006950	response to stress
Os07g0662800	GO:0009987	cellular process
Os07g0662800	GO:0008150	biological_process
Os07g0662800	GO:0006810	transport
Os07g0662800	GO:0005575	cellular_component
Os07g0662800	GO:0005886	plasma membrane
Os07g0662800	GO:0016020	membrane
Os07g0661100	GO:0005575	cellular_component
Os07g0661100	GO:0016020	membrane
Os07g0661100	GO:0009987	cellular process
Os07g0661100	GO:0008150	biological_process
Os07g0661100	GO:0008152	metabolic process
Os07g0661100	GO:0009058	biosynthetic process
Os07g0661100	GO:0036211	protein modification process
Os07g0661100	GO:0019538	protein metabolic process
Os07g0661100	GO:0006629	lipid metabolic process
Os07g0661100	GO:0003674	molecular_function
Os07g0661100	GO:0003824	catalytic activity
Os07g0661100	GO:0016740	transferase activity
Os07g0661100	GO:0005622	intracellular anatomical structure
Os07g0661100	GO:0005737	cytoplasm
Os07g0661100	GO:0005783	endoplasmic reticulum
Os07g0657500	GO:0005575	cellular_component
Os07g0657500	GO:0016020	membrane
Os07g0657500	GO:0005575	cellular_component
Os07g0657500	GO:0016020	membrane
Os07g0647200	GO:0003674	molecular_function
Os07g0647200	GO:0005488	binding
Os07g0647200	GO:0005575	cellular_component
Os07g0647200	GO:0016020	membrane
Os07g0647200	GO:0003824	catalytic activity
Os07g0671200	GO:0003674	molecular_function
Os07g0671200	GO:0005488	binding
Os07g0671200	GO:0003723	RNA binding
Os07g0671200	GO:0003676	nucleic acid binding
Os07g0671200	GO:0009987	cellular process
Os07g0671200	GO:0008150	biological_process
Os07g0671200	GO:0016043	cellular component organization
Os07g0671200	GO:0005575	cellular_component
Os07g0671200	GO:0005622	intracellular anatomical structure
Os07g0671200	GO:0005737	cytoplasm
Os07g0671200	GO:0005739	mitochondrion
Os07g0671200	GO:0008152	metabolic process
Os07g0671200	GO:0006139	nucleobase-containing compound metabolic process
Os07g0662500	GO:0009987	cellular process
Os07g0662500	GO:0008150	biological_process
Os07g0662500	GO:0008152	metabolic process
Os07g0662500	GO:0009058	biosynthetic process
Os07g0662500	GO:0019538	protein metabolic process
Os07g0662500	GO:0006412	translation
Os07g0662500	GO:0005575	cellular_component
Os07g0662500	GO:0005622	intracellular anatomical structure
Os07g0662500	GO:0005737	cytoplasm
Os07g0662500	GO:0003674	molecular_function
Os07g0662500	GO:0030234	enzyme regulator activity
Os07g0662500	GO:0005488	binding
Os07g0662500	GO:0003676	nucleic acid binding
Os07g0662500	GO:0045182	translation regulator activity
Os07g0662500	GO:0008135	translation factor activity, RNA binding
Os07g0662500	GO:0005829	cytosol
Os07g0664100	GO:0009987	cellular process
Os07g0664100	GO:0008150	biological_process
Os07g0664100	GO:0008152	metabolic process
Os07g0664100	GO:0009058	biosynthetic process
Os07g0664100	GO:0006139	nucleobase-containing compound metabolic process
Os07g0664100	GO:0005575	cellular_component
Os07g0664100	GO:0005622	intracellular anatomical structure
Os07g0664100	GO:0005634	nucleus
Os07g0664100	GO:0003674	molecular_function
Os07g0664100	GO:0005488	binding
Os07g0649100	GO:0005575	cellular_component
Os07g0649100	GO:0016020	membrane
Os07g0656700	GO:0005575	cellular_component
Os07g0656700	GO:0016020	membrane
Os07g0669700	GO:0005575	cellular_component
Os07g0669700	GO:0016020	membrane
Os07g0669700	GO:0009987	cellular process
Os07g0669700	GO:0008150	biological_process
Os07g0669700	GO:0006810	transport
Os07g0669700	GO:0005215	transporter activity
Os07g0669700	GO:0003674	molecular_function
Os07g0668700	GO:0008150	biological_process
Os07g0668700	GO:0008152	metabolic process
Os07g0668700	GO:0006629	lipid metabolic process
Os07g0668700	GO:0008150	biological_process
Os07g0668700	GO:0008152	metabolic process
Os07g0668700	GO:0006629	lipid metabolic process
Os07g0659500	GO:0009987	cellular process
Os07g0659500	GO:0008150	biological_process
Os07g0659500	GO:0016043	cellular component organization
Os07g0659500	GO:0007049	cell cycle
Os07g0659500	GO:0000003	reproduction
Os07g0659500	GO:0005575	cellular_component
Os07g0659500	GO:0005622	intracellular anatomical structure
Os07g0659500	GO:0003674	molecular_function
Os07g0659500	GO:0005515	protein binding
Os07g0659500	GO:0005488	binding
Os07g0659500	GO:0005634	nucleus
Os07g0660200	GO:0003674	molecular_function
Os07g0660200	GO:0005488	binding
Os07g0660200	GO:0003676	nucleic acid binding
Os07g0660200	GO:0003677	DNA binding
Os07g0660200	GO:0009987	cellular process
Os07g0660200	GO:0008150	biological_process
Os07g0660200	GO:0016043	cellular component organization
Os07g0660200	GO:0005575	cellular_component
Os07g0660200	GO:0005622	intracellular anatomical structure
Os07g0660200	GO:0005634	nucleus
Os07g0660200	GO:0003674	molecular_function
Os07g0660200	GO:0005488	binding
Os07g0660200	GO:0003676	nucleic acid binding
Os07g0660200	GO:0003677	DNA binding
Os07g0660200	GO:0009987	cellular process
Os07g0660200	GO:0008150	biological_process
Os07g0660200	GO:0016043	cellular component organization
Os07g0660200	GO:0005515	protein binding
Os07g0660200	GO:0003824	catalytic activity
Os07g0660200	GO:0008152	metabolic process
Os07g0660200	GO:0009058	biosynthetic process
Os07g0660200	GO:0006139	nucleobase-containing compound metabolic process
Os07g0660200	GO:0005575	cellular_component
Os07g0660200	GO:0005622	intracellular anatomical structure
Os07g0660200	GO:0016787	hydrolase activity
Os07g0660200	GO:0003682	chromatin binding
Os07g0660200	GO:0005634	nucleus
Os07g0671400	GO:0003674	molecular_function
Os07g0671400	GO:0005488	binding
Os07g0653900	GO:0005575	cellular_component
Os07g0653900	GO:0016020	membrane
Os07g0656100	GO:0005575	cellular_component
Os07g0656100	GO:0016020	membrane
Os07g0656100	GO:0009987	cellular process
Os07g0656100	GO:0008150	biological_process
Os07g0656100	GO:0006810	transport
Os07g0656100	GO:0005215	transporter activity
Os07g0656100	GO:0003674	molecular_function
Os07g0656100	GO:0005886	plasma membrane
Os02g0231600	GO:0046872	metal ion binding
Os02g0231600	GO:0016787	hydrolase activity
Os02g0231600	GO:0005634	nucleus
Os02g0231600	GO:0004518	nuclease activity
Os02g0231700	GO:0016020	membrane
Os02g0231700	GO:0005524	ATP binding
Os02g0231700	GO:0004672	protein kinase activity
Os02g0231700	GO:0006468	protein phosphorylation
Os02g0231700	GO:0016740	transferase activity
Os02g0231700	GO:0000166	nucleotide binding
Os02g0231700	GO:0016301	kinase activity
Os02g0231700	GO:0016310	phosphorylation
Os02g0231850
Os02g0232000	GO:0000978	RNA polymerase II cis-regulatory region sequence-specific DNA binding
Os02g0232000	GO:0006357	regulation of transcription by RNA polymerase II
Os02g0232000	GO:0034605	cellular response to heat
Os02g0232000	GO:0043565	sequence-specific DNA binding
Os02g0232000	GO:0003700	DNA-binding transcription factor activity
Os02g0232000	GO:0003700	DNA-binding transcription factor activity
Os02g0232000	GO:0006355	regulation of DNA-templated transcription
Os02g0232000	GO:0005634	nucleus
Os02g0232000	GO:0003677	DNA binding
Os02g0232000	GO:0005634	nucleus
Os02g0232050
Os02g0232100
Os02g0232100	GO:0005712	chiasma
Os02g0232100	GO:0046872	metal ion binding
Os02g0232100	GO:0007129	homologous chromosome pairing at meiosis
Os02g0232100	GO:0007131	reciprocal meiotic recombination
Os02g0232100	GO:0005694	chromosome
Os02g0232100	GO:0016567	protein ubiquitination
Os02g0232100	GO:0016740	transferase activity
Os02g0232100	GO:0005634	nucleus
Os02g0232100	GO:0051321	meiotic cell cycle
Os02g0232100	GO:0005694	chromosome
Os02g0232100	GO:0006310	DNA recombination
Os02g0232100	GO:0051026	chiasma assembly
Os02g0232100	GO:0005515	protein binding
Os02g0232100	GO:0005712	chiasma
Os02g0232100	GO:0007131	reciprocal meiotic recombination
Os02g0232100	GO:0035825	homologous recombination
Os02g0232100	GO:0051026	chiasma assembly
Os02g0232300
Os02g0232400	GO:0046912	acyltransferase activity, acyl groups converted into alkyl on transfer
Os02g0232400	GO:0006099	tricarboxylic acid cycle
Os02g0232400	GO:0016740	transferase activity
Os02g0232400	GO:0046912	acyltransferase activity, acyl groups converted into alkyl on transfer
Os02g0232400	GO:0004108	citrate (Si)-synthase activity
Os02g0232400	GO:0005759	mitochondrial matrix
Os02g0232400	GO:0005975	carbohydrate metabolic process
Os02g0232400	GO:0006099	tricarboxylic acid cycle
Os02g0232400	GO:0006099	tricarboxylic acid cycle
Os02g0232400	GO:0016740	transferase activity
Os02g0232500	GO:0016020	membrane
Os02g0232500	GO:0004674	protein serine/threonine kinase activity
Os02g0232500	GO:0005886	plasma membrane
Os02g0232500	GO:0038023	signaling receptor activity
Os02g0232500	GO:0009755	hormone-mediated signaling pathway
Os02g0232500	GO:0016020	membrane
Os02g0232500	GO:0004674	protein serine/threonine kinase activity
Os02g0232500	GO:0005886	plasma membrane
Os02g0232500	GO:0038023	signaling receptor activity
Os02g0232500	GO:0009755	hormone-mediated signaling pathway
Os02g0232900	GO:0016020	membrane
Os02g0232900	GO:0015267	channel activity
Os02g0232900	GO:0055085	transmembrane transport
Os02g0233100	GO:0046872	metal ion binding
Os02g0233100	GO:0035091	phosphatidylinositol binding
Os02g0233200	GO:0006351	DNA-templated transcription
Os02g0233200	GO:0003677	DNA binding
Os02g0233200	GO:0009742	brassinosteroid mediated signaling pathway
Os02g0233200	GO:0003700	DNA-binding transcription factor activity
Os02g0233200	GO:0006355	regulation of DNA-templated transcription
Os02g0233333	GO:0016020	membrane
Os02g0233566
Os02g0234051	GO:0005509	calcium ion binding
Os02g0234200	GO:0005515	protein binding
Os02g0234300	GO:0005515	protein binding
Os02g0234300	GO:0004842	ubiquitin-protein transferase activity
Os02g0234300	GO:0004842	ubiquitin-protein transferase activity
Os02g0234300	GO:0016567	protein ubiquitination
Os02g0234300	GO:0016567	protein ubiquitination
Os02g0234300	GO:0005634	nucleus
Os02g0234300	GO:0005737	cytoplasm
Os02g0234300	GO:0016740	transferase activity
Os02g0234300	GO:0098542	defense response to other organism
Os02g0234400
Os02g0234450	GO:0016020	membrane
Os02g0234450	GO:0005524	ATP binding
Os02g0234450	GO:0004672	protein kinase activity
Os02g0234450	GO:0006468	protein phosphorylation
Os02g0234450	GO:0004674	protein serine/threonine kinase activity
Os02g0234450	GO:0016740	transferase activity
Os02g0234450	GO:0000166	nucleotide binding
Os02g0234450	GO:0051707	response to other organism
Os02g0234450	GO:0016301	kinase activity
Os02g0234450	GO:0016310	phosphorylation
Os02g0234500
Os02g0234500	GO:0010257	NADH dehydrogenase complex assembly
Os02g0234500	GO:0051082	unfolded protein binding
Os02g0234500
ENSRNA049449432
Os02g0234700
Os02g0234750
Os02g0234800	GO:0005515	protein binding
Os02g0234800	GO:0015030	Cajal body
Os02g0234800	GO:0030620	U2 snRNA binding
Os02g0234800	GO:0000398	mRNA splicing, via spliceosome
Os02g0234800	GO:0005737	cytoplasm
Os02g0234800	GO:0005634	nucleus
Os02g0234800	GO:0005654	nucleoplasm
Os02g0235000	GO:0030833	regulation of actin filament polymerization
Os02g0235000	GO:0034314	Arp2/3 complex-mediated actin nucleation
Os02g0235000	GO:0034314	Arp2/3 complex-mediated actin nucleation
Os02g0235000	GO:0005885	Arp2/3 protein complex
Os02g0235000	GO:0005885	Arp2/3 protein complex
Os02g0235000	GO:0003779	actin binding
Os02g0235000	GO:0005856	cytoskeleton
Os02g0235000	GO:0005737	cytoplasm
Os02g0235000	GO:0051015	actin filament binding
Os02g0235050
Os02g0235101
Os02g0235600	GO:0006412	translation
Os02g0235600	GO:0005840	ribosome
Os02g0235600	GO:0003735	structural constituent of ribosome
Os02g0235600	GO:0003735	structural constituent of ribosome
Os02g0235600	GO:0003723	RNA binding
Os02g0235600	GO:0022625	cytosolic large ribosomal subunit
Os02g0235600	GO:1990904	ribonucleoprotein complex
Os02g0235600	GO:0006412	translation
Os02g0235701
Os02g0235900	GO:0016491	oxidoreductase activity
Os02g0235900	GO:0071949	FAD binding
Os02g0235900	GO:0005576	extracellular region
Os02g0235900	GO:0050660	flavin adenine dinucleotide binding
Os02g0235802
Os02g0236000	GO:0005739	mitochondrion
Os02g0236000	GO:0004069	L-aspartate:2-oxoglutarate aminotransferase activity
Os02g0236000	GO:0008483	transaminase activity
Os02g0236000	GO:0030170	pyridoxal phosphate binding
Os02g0236000	GO:0009058	biosynthetic process
Os02g0236000	GO:0003824	catalytic activity
Os02g0236000	GO:0006520	amino acid metabolic process
Os02g0236000	GO:0016740	transferase activity
Os02g0236000	GO:0004069	L-aspartate:2-oxoglutarate aminotransferase activity
Os02g0236100	GO:0015026	coreceptor activity
Os02g0236100	GO:0007639	homeostasis of number of meristem cells
Os02g0236100	GO:0016020	membrane
Os02g0236100	GO:0005524	ATP binding
Os02g0236100	GO:0048653	anther development
Os02g0236100	GO:0004672	protein kinase activity
Os02g0236100	GO:0006468	protein phosphorylation
Os02g0236100	GO:0006468	protein phosphorylation
Os02g0236100	GO:0005886	plasma membrane
Os02g0236100	GO:0016740	transferase activity
Os02g0236100	GO:0000166	nucleotide binding
Os02g0236100	GO:0016301	kinase activity
Os02g0236100	GO:0016310	phosphorylation
Os02g0236100	GO:0004674	protein serine/threonine kinase activity
Os02g0236200	GO:0005524	ATP binding
Os02g0236200	GO:0007165	signal transduction
Os02g0236200	GO:0004672	protein kinase activity
Os02g0236200	GO:0006468	protein phosphorylation
Os02g0236200	GO:0004674	protein serine/threonine kinase activity
Os02g0236200	GO:0004674	protein serine/threonine kinase activity
Os02g0236200	GO:0005737	cytoplasm
Os02g0236200	GO:0016740	transferase activity
Os02g0236200	GO:0000166	nucleotide binding
Os02g0236200	GO:0016301	kinase activity
Os02g0236200	GO:0016310	phosphorylation
Os02g0236200	GO:0030154	cell differentiation
Os02g0236200	GO:0005634	nucleus
Os02g0236200	GO:0009742	brassinosteroid mediated signaling pathway
Os02g0236401
Os02g0236600	GO:0046872	metal ion binding
Os02g0236600	GO:0020037	heme binding
Os02g0236600	GO:0004601	peroxidase activity
Os02g0236600	GO:0042744	hydrogen peroxide catabolic process
Os02g0236600	GO:0140825	lactoperoxidase activity
Os02g0236600	GO:0006979	response to oxidative stress
Os02g0236600	GO:0005576	extracellular region
Os02g0236600	GO:0016491	oxidoreductase activity
Os02g0236600	GO:0098869	cellular oxidant detoxification
Os02g0236800	GO:0046872	metal ion binding
Os02g0236800	GO:0020037	heme binding
Os02g0236800	GO:0004601	peroxidase activity
Os02g0236800	GO:0042744	hydrogen peroxide catabolic process
Os02g0236800	GO:0140825	lactoperoxidase activity
Os02g0236800	GO:0006979	response to oxidative stress
Os02g0236800	GO:0005576	extracellular region
Os02g0236800	GO:0016491	oxidoreductase activity
Os02g0236800	GO:0098869	cellular oxidant detoxification
Os02g0236800	GO:0046872	metal ion binding
Os02g0236800	GO:0020037	heme binding
Os02g0236800	GO:0004601	peroxidase activity
Os02g0236800	GO:0042744	hydrogen peroxide catabolic process
Os02g0236800	GO:0140825	lactoperoxidase activity
Os02g0236800	GO:0006979	response to oxidative stress
Os02g0236800	GO:0005576	extracellular region
Os02g0236800	GO:0016491	oxidoreductase activity
Os02g0236800	GO:0098869	cellular oxidant detoxification
Os02g0237000	GO:0046872	metal ion binding
Os02g0237000	GO:0020037	heme binding
Os02g0237000	GO:0004601	peroxidase activity
Os02g0237000	GO:0042744	hydrogen peroxide catabolic process
Os02g0237000	GO:0140825	lactoperoxidase activity
Os02g0237000	GO:0006979	response to oxidative stress
Os02g0237000	GO:0005576	extracellular region
Os02g0237000	GO:0016491	oxidoreductase activity
Os02g0237000	GO:0098869	cellular oxidant detoxification
Os02g0236900
Os02g0237100	GO:0048759	xylem vessel member cell differentiation
Os02g0237100	GO:0016768	spermine synthase activity
Os02g0237100	GO:0010487	thermospermine synthase activity
Os02g0237100	GO:0009926	auxin polar transport
Os02g0237100	GO:0003824	catalytic activity
Os02g0237100	GO:0016740	transferase activity
Os02g0237100	GO:0006596	polyamine biosynthetic process
Os02g0237100	GO:0006596	polyamine biosynthetic process
Os02g0237100	GO:0010487	thermospermine synthase activity
Os02g0237100	GO:0010087	phloem or xylem histogenesis
Os02g0237801
Os02g0238150
Os02g0238500	GO:0017128	phospholipid scramblase activity
Os02g0238500	GO:0017128	phospholipid scramblase activity
Os02g0238500	GO:0017121	plasma membrane phospholipid scrambling
Os02g0238500	GO:0017121	plasma membrane phospholipid scrambling
Os02g0238500	GO:0005886	plasma membrane
Os02g0240100	GO:0046872	metal ion binding
Os02g0240100	GO:0020037	heme binding
Os02g0240100	GO:0004601	peroxidase activity
Os02g0240100	GO:0042744	hydrogen peroxide catabolic process
Os02g0240100	GO:0140825	lactoperoxidase activity
Os02g0240100	GO:0006979	response to oxidative stress
Os02g0240100	GO:0005576	extracellular region
Os02g0240100	GO:0016491	oxidoreductase activity
Os02g0240100	GO:0098869	cellular oxidant detoxification
Os02g0240300	GO:0046872	metal ion binding
Os02g0240300	GO:0020037	heme binding
Os02g0240300	GO:0004601	peroxidase activity
Os02g0240300	GO:0042744	hydrogen peroxide catabolic process
Os02g0240300	GO:0140825	lactoperoxidase activity
Os02g0240300	GO:0006979	response to oxidative stress
Os02g0240300	GO:0005576	extracellular region
Os02g0240300	GO:0016491	oxidoreductase activity
Os02g0240300	GO:0098869	cellular oxidant detoxification
Os02g0241100	GO:0016020	membrane
Os02g0241100	GO:0005524	ATP binding
Os02g0241100	GO:0004672	protein kinase activity
Os02g0241100	GO:0006468	protein phosphorylation
Os02g0241100	GO:0016301	kinase activity
Os02g0241100	GO:0016310	phosphorylation
Os02g0241100	GO:0004672	protein kinase activity
Os02g0241200	GO:0003677	DNA binding
Os02g0241200	GO:0003700	DNA-binding transcription factor activity
Os02g0241200	GO:0005634	nucleus
Os02g0241200	GO:0006355	regulation of DNA-templated transcription
Os02g0241300
Os02g0241600	GO:0005524	ATP binding
Os02g0241600	GO:0004672	protein kinase activity
Os02g0241600	GO:0006468	protein phosphorylation
Os02g0241600	GO:0004674	protein serine/threonine kinase activity
Os02g0241600	GO:0004674	protein serine/threonine kinase activity
Os02g0241600	GO:0016740	transferase activity
Os02g0241600	GO:0000166	nucleotide binding
Os02g0241600	GO:0016301	kinase activity
Os02g0241600	GO:0016310	phosphorylation
Os02g0241650
Os02g0242100	GO:0008194	UDP-glycosyltransferase activity
Os02g0242100	GO:0016740	transferase activity
Os02g0242100	GO:0016757	glycosyltransferase activity
Os02g0242100	GO:0035251	UDP-glucosyltransferase activity
Os02g0242550	GO:0008194	UDP-glycosyltransferase activity
Os02g0242550	GO:0016740	transferase activity
Os02g0242550	GO:0016757	glycosyltransferase activity
Os02g0242550	GO:0035251	UDP-glucosyltransferase activity
Os02g0242600	GO:0045735	nutrient reservoir activity
Os02g0242600	GO:0048316	seed development
Os02g0242900	GO:0008194	UDP-glycosyltransferase activity
Os02g0242900	GO:0016740	transferase activity
Os02g0242900	GO:0035251	UDP-glucosyltransferase activity
Os02g0243300	GO:0008194	UDP-glycosyltransferase activity
Os02g0243300	GO:0016740	transferase activity
Os02g0243300	GO:0016757	glycosyltransferase activity
Os02g0243300	GO:0035251	UDP-glucosyltransferase activity
Os02g0244000
Os02g0244100
Os02g0244300	GO:0046872	metal ion binding
Os02g0244300	GO:0010154	fruit development
Os02g0244300	GO:0016579	protein deubiquitination
Os02g0244300	GO:0004843	cysteine-type deubiquitinase activity
Os02g0244300	GO:0004843	cysteine-type deubiquitinase activity
Os02g0244300	GO:0004197	cysteine-type endopeptidase activity
Os02g0244300	GO:0048364	root development
Os02g0244300	GO:0048366	leaf development
Os02g0244300	GO:0009908	flower development
Os02g0244300	GO:0051301	cell division
Os02g0244300	GO:0006511	ubiquitin-dependent protein catabolic process
Os02g0244300	GO:0005634	nucleus
Os02g0244300	GO:0005829	cytosol
Os02g0244300	GO:0006508	proteolysis
Os02g0244300	GO:0016787	hydrolase activity
Os02g0244300	GO:0005634	nucleus
Os02g0244300	GO:0005737	cytoplasm
Os02g0244300	GO:0008233	peptidase activity
Os02g0244300	GO:0008234	cysteine-type peptidase activity
Os02g0244300	GO:0048367	shoot system development
Os02g0244450
Os02g0244600	GO:0003723	RNA binding
Os02g0244600	GO:0003676	nucleic acid binding
Os02g0244650
Os02g0244700	GO:0048366	leaf development
Os02g0244700	GO:0015977	carbon fixation
Os02g0244700	GO:0008964	phosphoenolpyruvate carboxylase activity
Os02g0244700	GO:0008964	phosphoenolpyruvate carboxylase activity
Os02g0244700	GO:0006099	tricarboxylic acid cycle
Os02g0244700	GO:0005829	cytosol
Os02g0244700	GO:0005737	cytoplasm
Os02g0244700	GO:0003824	catalytic activity
Os02g0244700	GO:0016829	lyase activity
Os02g0244700	GO:0008152	metabolic process
Os02g0244700	GO:0048366	leaf development
Os02g0244700	GO:0015977	carbon fixation
Os02g0244700	GO:0008964	phosphoenolpyruvate carboxylase activity
Os02g0244700	GO:0008964	phosphoenolpyruvate carboxylase activity
Os02g0244700	GO:0006099	tricarboxylic acid cycle
Os02g0244700	GO:0005829	cytosol
Os02g0244700	GO:0005737	cytoplasm
Os02g0244700	GO:0003824	catalytic activity
Os02g0244700	GO:0016829	lyase activity
Os02g0244700	GO:0008152	metabolic process
Os02g0244700	GO:0015977	carbon fixation
Os02g0244700	GO:0008964	phosphoenolpyruvate carboxylase activity
Os02g0244700	GO:0006099	tricarboxylic acid cycle
Os02g0244700	GO:0003824	catalytic activity
Os02g0244700	GO:0015977	carbon fixation
Os02g0244700	GO:0008964	phosphoenolpyruvate carboxylase activity
Os02g0244700	GO:0006099	tricarboxylic acid cycle
Os02g0244700	GO:0003824	catalytic activity
Os02g0244850
Os02g0245000	GO:0003723	RNA binding
Os02g0245000	GO:0005515	protein binding
Os02g0245000	GO:0045292	mRNA cis splicing, via spliceosome
Os02g0245000	GO:0005681	spliceosomal complex
Os02g0245000	GO:0006396	RNA processing
Os02g0245000	GO:0005634	nucleus
Os02g0245000	GO:0006397	mRNA processing
Os02g0245000	GO:0008380	RNA splicing
Os02g0245000	GO:0003723	RNA binding
Os02g0245000	GO:0005515	protein binding
Os02g0245000	GO:0045292	mRNA cis splicing, via spliceosome
Os02g0245000	GO:0005681	spliceosomal complex
Os02g0245000	GO:0006396	RNA processing
Os02g0245000	GO:0005634	nucleus
Os02g0245000	GO:0006397	mRNA processing
Os02g0245000	GO:0008380	RNA splicing
Os02g0245100
Os02g0245100	GO:0005515	protein binding
Os02g0245100	GO:0005782	peroxisomal matrix
Os02g0245100	GO:0005053	peroxisome matrix targeting signal-2 binding
Os02g0245100	GO:0005053	peroxisome matrix targeting signal-2 binding
Os02g0245100	GO:0016558	protein import into peroxisome matrix
Os02g0245100	GO:0016558	protein import into peroxisome matrix
Os02g0245100	GO:0005777	peroxisome
Os02g0245100	GO:0005829	cytosol
Os02g0245100	GO:0005737	cytoplasm
Os02g0245100	GO:0005829	cytosol
Os02g0245100	GO:0006625	protein targeting to peroxisome
Os02g0245100	GO:0005782	peroxisomal matrix
Os02g0245200	GO:0016020	membrane
Os02g0245200	GO:0016020	membrane
Os02g0245200
Os02g0245301
Os02g0245600
Os02g0245800	GO:0016020	membrane
Os02g0245800	GO:0034765	regulation of monoatomic ion transmembrane transport
Os02g0245800	GO:0005249	voltage-gated potassium channel activity
Os02g0245800	GO:0006813	potassium ion transport
Os02g0245800	GO:0006811	monoatomic ion transport
Os02g0245800	GO:0055085	transmembrane transport
Os02g0245800	GO:0005216	monoatomic ion channel activity
Os02g0245800	GO:0005267	potassium channel activity
Os02g0245800	GO:0071805	potassium ion transmembrane transport
Os02g0245800	GO:0034220	monoatomic ion transmembrane transport
Os02g0245800	GO:0034702	ion channel complex
Os02g0245850
Os02g0245900
Os02g0246101	GO:0046872	metal ion binding
Os02g0246300	GO:0051131	chaperone-mediated protein complex assembly
Os02g0246300	GO:0006397	mRNA processing
Os02g0246300	GO:0071370	cellular response to gibberellin stimulus
Os02g0246300	GO:0043622	cortical microtubule organization
Os02g0246300	GO:1901703	protein localization involved in auxin polar transport
Os02g0246300	GO:0016272	prefoldin complex
Os02g0246300	GO:0016272	prefoldin complex
Os02g0246300	GO:0051879	Hsp90 protein binding
Os02g0246300	GO:0009409	response to cold
Os02g0246300	GO:0051087	chaperone binding
Os02g0246300	GO:0006457	protein folding
Os02g0246300	GO:0006457	protein folding
Os02g0246300	GO:0051082	unfolded protein binding
Os02g0246300	GO:0005634	nucleus
Os02g0246300	GO:0005737	cytoplasm
Os02g0246300	GO:0005737	cytoplasm
Os02g0246500	GO:0016020	membrane
Os02g0246600
Os02g0246600
Os02g0246900
Os02g0247000	GO:0046527	glucosyltransferase activity
Os02g0247000	GO:0005886	plasma membrane
Os02g0247000	GO:0016020	membrane
Os02g0247100
Os02g0247200	GO:0005524	ATP binding
Os02g0247200	GO:0005832	chaperonin-containing T-complex
Os02g0247200	GO:0005832	chaperonin-containing T-complex
Os02g0247200	GO:0006457	protein folding
Os02g0247200	GO:0006457	protein folding
Os02g0247200	GO:0140662	ATP-dependent protein folding chaperone
Os02g0247200	GO:0051082	unfolded protein binding
Os02g0247200	GO:0051082	unfolded protein binding
Os02g0247200	GO:0016887	ATP hydrolysis activity
Os02g0247200	GO:0000166	nucleotide binding
Os02g0247200	GO:0005737	cytoplasm
Os02g0247500
Os02g0247600
Os02g0247800
Os02g0248100	GO:0016020	membrane
Os02g0248100	GO:0046872	metal ion binding
Os02g0248200	GO:0016020	membrane
Os02g0248200	GO:0061630	ubiquitin protein ligase activity
Os02g0248200	GO:0006511	ubiquitin-dependent protein catabolic process
Os02g0248200	GO:0046872	metal ion binding
Os02g0248200	GO:0016020	membrane
Os02g0248300
Os02g0248440	GO:0016020	membrane
Os02g0248440	GO:0061630	ubiquitin protein ligase activity
Os02g0248440	GO:0006511	ubiquitin-dependent protein catabolic process
Os02g0248800	GO:0045735	nutrient reservoir activity
Os02g0248800	GO:0048316	seed development
Os02g0249000	GO:0000326	protein storage vacuole
Os02g0249000	GO:0045735	nutrient reservoir activity
Os02g0249000	GO:0005773	vacuole
Os02g0249000	GO:0048316	seed development
Os02g0249102
Os02g0249200	GO:0016020	membrane
Os02g0249200	GO:0004842	ubiquitin-protein transferase activity
Os02g0249200	GO:0016567	protein ubiquitination
Os02g0249200	GO:0046872	metal ion binding
Os02g0249200	GO:0016567	protein ubiquitination
Os02g0249300	GO:0016020	membrane
Os02g0249500
Os02g0249600	GO:0045735	nutrient reservoir activity
Os02g0249600	GO:0048316	seed development
Os02g0249700
Os02g0249800	GO:0045735	nutrient reservoir activity
Os02g0249800	GO:0048316	seed development
Os02g0249900	GO:0045735	nutrient reservoir activity
Os02g0249900	GO:0048316	seed development
Os02g0250300	GO:0005515	protein binding
Os02g0250400	GO:0016788	hydrolase activity, acting on ester bonds
Os02g0250400
Os02g0250400
Os02g0250600
Os02g0250700
ENSRNA049448770
ENSRNA049448783
ENSRNA049448805
Os02g0251200
ENSRNA049448821
ENSRNA049448834
ENSRNA049448855
Os02g0251700	GO:0008138	protein tyrosine/serine/threonine phosphatase activity
Os02g0251700	GO:0006470	protein dephosphorylation
Os02g0251800
Os02g0251900
Os02g0252100	GO:0003723	RNA binding
Os02g0252100	GO:0003723	RNA binding
Os02g0252100	GO:0016607	nuclear speck
Os02g0252100	GO:0000398	mRNA splicing, via spliceosome
Os02g0252100	GO:0005737	cytoplasm
Os02g0252100	GO:0003676	nucleic acid binding
*Cells highlighted in bold represent genes associated with the term "development" or "seed".
